# Supplementary material for: An Myh11 single lysine deletion causes aortic dissection by reducing aortic structural integrity and contractility
Source: Sci Rep. 2022 May 25;12:8844. doi: 10.1038/s41598-022-12418-8 (PMC9133116; doi:10.1038/s41598-022-12418-8)
Supplement: Supplementary file 1 — Supplementary Information 1. [file 41598_2022_12418_MOESM1_ESM.xlsx]

## Sheet: LS3322_WTvsHO_DESeq2_DE
Ensembl ID	log2 Fold Change	p-value	Adjusted p-value
ENSMUSG00000026163.17	3.90658	5.66901e-44	9.66453e-40
ENSMUSG00000028072.6	-10.7812	4.99108e-21	4.2544e-17
ENSMUSG00000018865.8	-10.0202	1.16689e-18	6.63104e-15
ENSMUSG00000028024.14	1.25981	1.28689e-17	5.48474e-14
ENSMUSG00000024063.12	1.11773	8.64344e-16	2.18897e-12
ENSMUSG00000032908.9	-9.15526	7.64258e-16	2.18897e-12
ENSMUSG00000048070.4	-11.0234	8.98801e-16	2.18897e-12
ENSMUSG00000022180.7	-2.2055	1.03972e-15	2.21564e-12
ENSMUSG00000040740.7	2.48217	1.77606e-15	3.36425e-12
ENSMUSG00000023078.6	-3.87323	2.18991e-15	3.63178e-12
ENSMUSG00000069072.9	-10.8335	2.34336e-15	3.63178e-12
ENSMUSG00000035864.14	-11.2554	6.67684e-15	9.48556e-12
ENSMUSG00000054162.15	-9.19544	8.97648e-15	1.17716e-11
ENSMUSG00000022797.15	-1.62549	1.47785e-14	1.7996e-11
ENSMUSG00000000120.6	-8.62573	2.33522e-14	2.65406e-11
ENSMUSG00000036459.15	1.3952	3.69691e-14	3.93906e-11
ENSMUSG00000020182.16	-9.806	4.13282e-14	4.14449e-11
ENSMUSG00000000214.11	-10.7807	7.82623e-14	7.41231e-11
ENSMUSG00000023829.8	2.17763	8.69403e-14	7.80083e-11
ENSMUSG00000032724.5	1.4856	1.02912e-13	8.77225e-11
ENSMUSG00000024261.5	-10.4456	1.35399e-13	1.09918e-10
ENSMUSG00000031983.7	1.29481	3.66259e-13	2.83818e-10
ENSMUSG00000039323.18	3.127	4.67669e-13	3.46644e-10
ENSMUSG00000023484.13	-9.0951	5.29314e-13	3.74054e-10
ENSMUSG00000032297.11	-9.73316	5.48531e-13	3.74054e-10
ENSMUSG00000071658.4	-7.5112	1.22209e-12	8.01317e-10
ENSMUSG00000040276.14	-7.67422	1.46826e-12	9.27073e-10
ENSMUSG00000030098.15	1.81068	1.71193e-12	1.04232e-09
ENSMUSG00000075316.11	-9.61663	2.04283e-12	1.2009e-09
ENSMUSG00000020038.10	-1.4521	2.75338e-12	1.56465e-09
ENSMUSG00000020297.10	-8.05182	5.15021e-12	2.83228e-09
ENSMUSG00000057719.10	1.45996	5.42228e-12	2.88872e-09
ENSMUSG00000029420.12	-9.44869	6.47275e-12	3.34386e-09
ENSMUSG00000018604.18	-2.72864	7.21647e-12	3.51504e-09
ENSMUSG00000028546.17	-9.25635	7.0844e-12	3.51504e-09
ENSMUSG00000028785.13	-6.74132	7.95737e-12	3.76825e-09
ENSMUSG00000027581.12	-8.90476	1.03113e-11	4.75098e-09
ENSMUSG00000032269.8	-11.6997	1.1397e-11	5.11306e-09
ENSMUSG00000009633.3	-1.39608	1.26623e-11	5.53505e-09
ENSMUSG00000055368.14	-8.46635	1.48105e-11	6.31225e-09
ENSMUSG00000029819.6	-10.5717	1.54162e-11	6.41012e-09
ENSMUSG00000029238.11	0.838397	2.15912e-11	8.76398e-09
ENSMUSG00000041828.15	-0.805242	2.30099e-11	9.12264e-09
ENSMUSG00000019894.14	-5.48621	2.71648e-11	1.05251e-08
ENSMUSG00000004698.10	1.37723	3.35682e-11	1.27171e-08
ENSMUSG00000039661.14	-5.75831	3.91262e-11	1.45005e-08
ENSMUSG00000025318.13	-7.94403	4.11003e-11	1.4908e-08
ENSMUSG00000029335.5	-0.921552	4.32211e-11	1.53507e-08
ENSMUSG00000039157.12	-1.51762	4.96991e-11	1.72912e-08
ENSMUSG00000020396.8	-9.02813	5.46008e-11	1.86167e-08
ENSMUSG00000041608.8	-8.76539	6.95912e-11	2.32626e-08
ENSMUSG00000003228.8	1.03702	8.18008e-11	2.68181e-08
ENSMUSG00000023473.12	-7.80434	1.04201e-10	3.35172e-08
ENSMUSG00000056569.10	-3.85093	1.1042e-10	3.486e-08
ENSMUSG00000022995.16	1.59151	1.23051e-10	3.81414e-08
ENSMUSG00000022270.16	-2.93263	1.32226e-10	4.02534e-08
ENSMUSG00000001520.12	-2.30355	1.38506e-10	4.14254e-08
ENSMUSG00000000889.8	-14.9228	1.55779e-10	4.57882e-08
ENSMUSG00000020577.17	-1.89671	1.69215e-10	4.88945e-08
ENSMUSG00000040752.16	3.94014	1.92302e-10	5.46394e-08
ENSMUSG00000052837.6	1.83393	2.11817e-10	5.91975e-08
ENSMUSG00000014361.5	1.30764	3.26441e-10	8.66217e-08
ENSMUSG00000026141.13	2.28723	3.22944e-10	8.66217e-08
ENSMUSG00000028444.17	-1.57113	3.1739e-10	8.66217e-08
ENSMUSG00000028488.15	-8.65523	3.30268e-10	8.66217e-08
ENSMUSG00000045573.9	-1.44085	3.78136e-10	9.76737e-08
ENSMUSG00000024290.8	1.43017	3.93217e-10	1.00053e-07
ENSMUSG00000029651.16	1.34781	4.10026e-10	1.02796e-07
ENSMUSG00000042745.9	1.1686	4.45345e-10	1.08461e-07
ENSMUSG00000051652.4	-4.63214	4.39656e-10	1.08461e-07
ENSMUSG00000039954.8	-4.82721	4.77453e-10	1.14642e-07
ENSMUSG00000025880.11	1.36126	5.45899e-10	1.29257e-07
ENSMUSG00000039278.10	-8.56213	6.22032e-10	1.45266e-07
ENSMUSG00000020423.6	1.29391	6.55627e-10	1.4921e-07
ENSMUSG00000022055.7	-8.94997	6.6518e-10	1.4921e-07
ENSMUSG00000036777.8	1.34511	6.64599e-10	1.4921e-07
ENSMUSG00000050711.7	-8.54447	7.1588e-10	1.58498e-07
ENSMUSG00000027068.6	2.8919	8.45794e-10	1.84574e-07
ENSMUSG00000068794.7	-3.97894	8.5531e-10	1.84574e-07
ENSMUSG00000022208.12	-4.30966	9.02181e-10	1.89881e-07
ENSMUSG00000024486.5	1.43411	8.96612e-10	1.89881e-07
ENSMUSG00000041180.13	1.3558	9.35353e-10	1.94462e-07
ENSMUSG00000042834.14	-1.29943	1.09368e-09	2.24639e-07
ENSMUSG00000016763.14	-4.25791	1.41686e-09	2.87555e-07
ENSMUSG00000031872.14	-3.77085	1.52649e-09	3.05634e-07
ENSMUSG00000074657.5	-6.88427	1.5418e-09	3.05634e-07
ENSMUSG00000042216.13	-4.91634	1.68406e-09	3.29999e-07
ENSMUSG00000022629.16	-3.53284	1.76526e-09	3.4198e-07
ENSMUSG00000017390.15	-4.4142	2.02992e-09	3.88532e-07
ENSMUSG00000033615.9	-8.68141	2.07393e-09	3.88532e-07
ENSMUSG00000062380.4	-7.36922	2.05844e-09	3.88532e-07
ENSMUSG00000028351.5	-5.47475	2.11975e-09	3.928e-07
ENSMUSG00000003411.10	-7.57623	2.28356e-09	4.18603e-07
ENSMUSG00000040183.13	-3.85361	2.47435e-09	4.48753e-07
ENSMUSG00000054934.10	-8.28339	2.53308e-09	4.54568e-07
ENSMUSG00000039633.6	-1.1444	2.64395e-09	4.69521e-07
ENSMUSG00000027273.13	-10.4562	2.89927e-09	5.04354e-07
ENSMUSG00000068015.7	0.955782	2.8943e-09	5.04354e-07
ENSMUSG00000032303.7	-12.8418	2.93155e-09	5.04818e-07
ENSMUSG00000051111.16	-7.65922	3.00306e-09	5.11962e-07
ENSMUSG00000074676.2	1.59162	3.07023e-09	5.1823e-07
ENSMUSG00000052920.14	1.16269	3.20729e-09	5.36058e-07
ENSMUSG00000030352.14	1.16895	3.25099e-09	5.38086e-07
ENSMUSG00000063646.16	-8.07342	3.46687e-09	5.68301e-07
ENSMUSG00000025094.7	-8.04794	3.54514e-09	5.70675e-07
ENSMUSG00000047216.8	-3.58002	3.54831e-09	5.70675e-07
ENSMUSG00000029168.14	-3.56955	4.092e-09	6.51967e-07
ENSMUSG00000021700.10	-9.96999	4.1581e-09	6.56363e-07
ENSMUSG00000030000.10	-7.70505	4.3102e-09	6.74131e-07
ENSMUSG00000020547.5	-0.826296	4.86e-09	7.53212e-07
ENSMUSG00000018166.8	-3.19028	4.93872e-09	7.58516e-07
ENSMUSG00000008489.18	-9.66707	5.03573e-09	7.59726e-07
ENSMUSG00000054013.6	-11.1273	5.03464e-09	7.59726e-07
ENSMUSG00000041216.15	-7.14556	5.2407e-09	7.83714e-07
ENSMUSG00000022054.11	-9.71979	5.788e-09	8.58034e-07
ENSMUSG00000024805.16	0.943616	5.89098e-09	8.65771e-07
ENSMUSG00000031760.9	-5.57719	6.46736e-09	9.34369e-07
ENSMUSG00000033715.15	1.27763	6.46359e-09	9.34369e-07
ENSMUSG00000047013.15	-5.12517	6.55489e-09	9.36809e-07
ENSMUSG00000067786.16	-3.0116	6.59415e-09	9.36809e-07
ENSMUSG00000003500.13	-1.78943	6.7882e-09	9.51772e-07
ENSMUSG00000073433.10	-4.38921	6.81113e-09	9.51772e-07
ENSMUSG00000020599.13	-6.00147	7.08257e-09	9.78017e-07
ENSMUSG00000032193.9	-1.50186	7.11368e-09	9.78017e-07
ENSMUSG00000057914.15	1.44022	7.52886e-09	1.02682e-06
ENSMUSG00000034324.16	-5.79973	8.91612e-09	1.20002e-06
ENSMUSG00000037736.18	0.988237	8.94428e-09	1.20002e-06
ENSMUSG00000050875.11	-6.99024	9.01e-09	1.20002e-06
ENSMUSG00000038077.7	-3.52488	9.70471e-09	1.28253e-06
ENSMUSG00000034825.14	-8.02705	1.1118e-08	1.458e-06
ENSMUSG00000029657.15	1.16552	1.1501e-08	1.49671e-06
ENSMUSG00000008590.4	-10.8764	1.1818e-08	1.52632e-06
ENSMUSG00000022762.17	-5.80291	1.24754e-08	1.5991e-06
ENSMUSG00000042460.5	0.665238	1.26313e-08	1.607e-06
ENSMUSG00000026587.15	-7.03372	1.31739e-08	1.66362e-06
ENSMUSG00000061080.11	-3.25011	1.49462e-08	1.87355e-06
ENSMUSG00000015599.9	-6.31781	1.51556e-08	1.88593e-06
ENSMUSG00000010154.7	-5.21969	1.54652e-08	1.90318e-06
ENSMUSG00000033006.9	-3.47242	1.55175e-08	1.90318e-06
ENSMUSG00000024190.6	1.25738	1.60942e-08	1.95982e-06
ENSMUSG00000040035.14	-9.19524	1.65765e-08	2.00423e-06
ENSMUSG00000031425.15	-3.24482	1.77526e-08	2.13131e-06
ENSMUSG00000040852.5	1.25755	1.89097e-08	2.25436e-06
ENSMUSG00000016346.17	-8.13586	1.93593e-08	2.29193e-06
ENSMUSG00000038602.7	-3.8287	1.95577e-08	2.29944e-06
ENSMUSG00000023439.11	-7.6178	2.07056e-08	2.40129e-06
ENSMUSG00000043068.6	-4.44392	2.05748e-08	2.40129e-06
ENSMUSG00000022619.5	-7.60064	2.09277e-08	2.41065e-06
ENSMUSG00000055022.14	-8.20129	2.13986e-08	2.44835e-06
ENSMUSG00000024529.13	1.21108	2.22643e-08	2.51904e-06
ENSMUSG00000057455.12	-11.1545	2.2312e-08	2.51904e-06
ENSMUSG00000030683.11	-4.36346	2.27311e-08	2.54947e-06
ENSMUSG00000006575.14	-7.60282	2.41701e-08	2.67566e-06
ENSMUSG00000028337.14	-4.04724	2.4129e-08	2.67566e-06
ENSMUSG00000028020.16	-4.65379	2.4552e-08	2.68309e-06
ENSMUSG00000036169.6	-4.26052	2.44342e-08	2.68309e-06
ENSMUSG00000027833.16	-4.11252	2.84276e-08	3.08684e-06
ENSMUSG00000074896.3	-1.62939	2.87031e-08	3.09703e-06
ENSMUSG00000026452.15	-8.70129	2.97606e-08	3.19094e-06
ENSMUSG00000005686.17	-1.26883	3.11285e-08	3.30453e-06
ENSMUSG00000038916.7	-7.29044	3.12077e-08	3.30453e-06
ENSMUSG00000045613.9	-4.68418	3.17961e-08	3.34605e-06
ENSMUSG00000047746.14	1.30583	3.23296e-08	3.34962e-06
ENSMUSG00000054423.14	-10.7207	3.24195e-08	3.34962e-06
ENSMUSG00000064115.13	-3.04961	3.22949e-08	3.34962e-06
ENSMUSG00000091243.2	0.9498	3.43779e-08	3.53057e-06
ENSMUSG00000037580.10	-3.61975	3.51256e-08	3.58575e-06
ENSMUSG00000017943.15	-7.89645	3.68747e-08	3.7419e-06
ENSMUSG00000053046.15	-7.08058	3.948e-08	3.98258e-06
ENSMUSG00000062542.11	-6.69704	4.00545e-08	4.01676e-06
ENSMUSG00000058153.15	-5.26587	4.20365e-08	4.19087e-06
ENSMUSG00000026424.8	-4.1898	4.43569e-08	4.39649e-06
ENSMUSG00000037335.13	-7.6742	4.6619e-08	4.59399e-06
ENSMUSG00000045733.7	-3.64154	4.69904e-08	4.60398e-06
ENSMUSG00000039488.15	-8.59101	4.84179e-08	4.71673e-06
ENSMUSG00000049556.5	-2.46237	5.16075e-08	4.99889e-06
ENSMUSG00000056966.7	-4.75896	5.24762e-08	5.05432e-06
ENSMUSG00000025432.11	-6.44371	5.49526e-08	5.24507e-06
ENSMUSG00000030519.14	-4.79787	5.5072e-08	5.24507e-06
ENSMUSG00000047904.6	-7.83459	5.54116e-08	5.24809e-06
ENSMUSG00000108348.2	-6.3736	5.60868e-08	5.2827e-06
ENSMUSG00000045382.6	-3.59527	6.29836e-08	5.89969e-06
ENSMUSG00000032515.8	1.17691	6.40003e-08	5.96217e-06
ENSMUSG00000036502.14	-3.98519	6.52203e-08	6.01498e-06
ENSMUSG00000072258.10	0.902473	6.52728e-08	6.01498e-06
ENSMUSG00000039037.5	-3.8175	6.66635e-08	6.1101e-06
ENSMUSG00000034488.14	-3.99411	6.75993e-08	6.16274e-06
ENSMUSG00000054793.8	-3.04573	6.96009e-08	6.31147e-06
ENSMUSG00000033453.8	1.18726	7.11251e-08	6.41556e-06
ENSMUSG00000037621.8	1.47537	7.16547e-08	6.42932e-06
ENSMUSG00000022658.10	-7.34865	7.25699e-08	6.47734e-06
ENSMUSG00000038168.5	1.52362	7.30899e-08	6.48977e-06
ENSMUSG00000036295.5	-4.52345	7.59376e-08	6.70769e-06
ENSMUSG00000039384.8	-1.66574	7.77155e-08	6.82935e-06
ENSMUSG00000073409.12	1.41888	7.86835e-08	6.87896e-06
ENSMUSG00000028137.9	-11.1801	7.92375e-08	6.89205e-06
ENSMUSG00000045440.4	-8.62383	8.16606e-08	7.06675e-06
ENSMUSG00000024500.18	-6.39096	8.42483e-08	7.25386e-06
ENSMUSG00000017639.13	-2.9073	8.54409e-08	7.30689e-06
ENSMUSG00000025927.13	-4.31024	8.57214e-08	7.30689e-06
ENSMUSG00000027950.7	-3.16425	9.61679e-08	8.1255e-06
ENSMUSG00000049336.16	-4.92735	9.67549e-08	8.1255e-06
ENSMUSG00000050132.13	-4.13333	9.6586e-08	8.1255e-06
ENSMUSG00000037225.13	1.05068	9.77128e-08	8.16572e-06
ENSMUSG00000056553.14	-9.37043	9.95554e-08	8.23894e-06
ENSMUSG00000058248.12	-3.74313	9.9111e-08	8.23894e-06
ENSMUSG00000040675.17	-1.33875	1.01326e-07	8.34499e-06
ENSMUSG00000053825.15	-5.35806	1.06222e-07	8.70612e-06
ENSMUSG00000009394.13	-5.41554	1.07885e-07	8.80013e-06
ENSMUSG00000042873.11	-3.55966	1.12135e-07	9.10326e-06
ENSMUSG00000069601.14	-3.33559	1.1733e-07	9.47982e-06
ENSMUSG00000034161.7	1.59418	1.20048e-07	9.65365e-06
ENSMUSG00000016349.10	-6.40385	1.27547e-07	1.01438e-05
ENSMUSG00000030428.16	-4.25951	1.26891e-07	1.01438e-05
ENSMUSG00000033227.7	-4.31166	1.27928e-07	1.01438e-05
ENSMUSG00000027350.8	-6.86871	1.28557e-07	1.01464e-05
ENSMUSG00000057182.14	-4.01969	1.29883e-07	1.02039e-05
ENSMUSG00000030302.16	-1.54062	1.3055e-07	1.02093e-05
ENSMUSG00000021062.15	-6.17295	1.33875e-07	1.03688e-05
ENSMUSG00000042750.7	-8.78606	1.34096e-07	1.03688e-05
ENSMUSG00000058297.16	-2.87342	1.34415e-07	1.03688e-05
ENSMUSG00000029712.14	-8.24897	1.36025e-07	1.04201e-05
ENSMUSG00000048216.13	-4.80646	1.36302e-07	1.04201e-05
ENSMUSG00000049107.13	1.09027	1.45094e-07	1.10427e-05
ENSMUSG00000032281.11	-3.96041	1.4897e-07	1.12873e-05
ENSMUSG00000032101.6	-8.40396	1.54974e-07	1.16902e-05
ENSMUSG00000042388.14	-6.64948	1.57073e-07	1.17964e-05
ENSMUSG00000020427.11	-1.22767	1.58302e-07	1.18365e-05
ENSMUSG00000000792.2	-4.13452	1.63281e-07	1.21026e-05
ENSMUSG00000054958.6	-4.68046	1.6316e-07	1.21026e-05
ENSMUSG00000020333.17	-4.74575	1.64578e-07	1.2146e-05
ENSMUSG00000078502.10	1.34484	1.6581e-07	1.21842e-05
ENSMUSG00000022012.9	-3.93124	1.71111e-07	1.25198e-05
ENSMUSG00000024074.7	1.11168	1.73745e-07	1.26582e-05
ENSMUSG00000027419.9	-6.88064	1.79821e-07	1.30451e-05
ENSMUSG00000029671.15	1.3451	1.81539e-07	1.31139e-05
ENSMUSG00000091345.9	-2.79244	1.88745e-07	1.35769e-05
ENSMUSG00000029121.15	-8.52559	1.89826e-07	1.35973e-05
ENSMUSG00000021991.9	-2.25266	1.91811e-07	1.3682e-05
ENSMUSG00000003863.18	-6.58275	1.93054e-07	1.37132e-05
ENSMUSG00000027584.16	-5.62498	1.95658e-07	1.38406e-05
ENSMUSG00000020135.13	-3.73495	2.00326e-07	1.41122e-05
ENSMUSG00000047261.9	-6.00208	2.06456e-07	1.44842e-05
ENSMUSG00000050473.5	-7.70153	2.07389e-07	1.449e-05
ENSMUSG00000046093.9	-6.01293	2.13653e-07	1.48667e-05
ENSMUSG00000041372.10	-2.09529	2.2065e-07	1.52912e-05
ENSMUSG00000049176.14	-4.21798	2.26159e-07	1.56095e-05
ENSMUSG00000068373.14	-5.76512	2.30879e-07	1.58711e-05
ENSMUSG00000048895.13	-4.02611	2.33372e-07	1.5978e-05
ENSMUSG00000057123.14	1.04518	2.37162e-07	1.61726e-05
ENSMUSG00000021087.18	-5.93134	2.41908e-07	1.64305e-05
ENSMUSG00000043366.16	-5.64489	2.4585e-07	1.66319e-05
ENSMUSG00000031604.10	-1.36993	2.50473e-07	1.68777e-05
ENSMUSG00000004961.7	-7.99661	2.53168e-07	1.69455e-05
ENSMUSG00000032482.9	-2.49844	2.53466e-07	1.69455e-05
ENSMUSG00000021314.12	-6.65884	2.55207e-07	1.69952e-05
ENSMUSG00000004113.18	-10.2769	2.59902e-07	1.72405e-05
ENSMUSG00000039959.13	0.952893	2.60944e-07	1.72426e-05
ENSMUSG00000052572.16	-2.86942	2.79034e-07	1.83667e-05
ENSMUSG00000026864.13	0.520729	2.89133e-07	1.89583e-05
ENSMUSG00000040373.12	-6.06813	2.92744e-07	1.91215e-05
ENSMUSG00000063297.7	-4.68226	2.96102e-07	1.92669e-05
ENSMUSG00000033419.15	-10.9022	3.06311e-07	1.98555e-05
ENSMUSG00000029219.10	-11.8137	3.1278e-07	2.01218e-05
ENSMUSG00000067586.4	-2.56406	3.12207e-07	2.01218e-05
ENSMUSG00000046240.8	-7.97914	3.16198e-07	2.02652e-05
ENSMUSG00000023236.7	-6.39967	3.17948e-07	2.0301e-05
ENSMUSG00000033676.13	-7.85941	3.24194e-07	2.05392e-05
ENSMUSG00000040265.16	-3.20037	3.25293e-07	2.05392e-05
ENSMUSG00000061576.15	-10.2328	3.24076e-07	2.05392e-05
ENSMUSG00000026204.15	-5.97642	3.34442e-07	2.1039e-05
ENSMUSG00000020029.6	0.99392	3.38137e-07	2.11932e-05
ENSMUSG00000051375.15	-1.81346	3.42037e-07	2.13592e-05
ENSMUSG00000024109.18	-6.2777	3.47189e-07	2.16017e-05
ENSMUSG00000028782.14	-4.12469	3.52351e-07	2.18432e-05
ENSMUSG00000021948.17	1.0624	3.60884e-07	2.22297e-05
ENSMUSG00000029392.12	1.01054	3.62498e-07	2.22297e-05
ENSMUSG00000048978.14	-10.093	3.6216e-07	2.22297e-05
ENSMUSG00000034799.16	-6.03879	3.67822e-07	2.24754e-05
ENSMUSG00000056121.15	0.80612	3.69271e-07	2.24833e-05
ENSMUSG00000019874.11	-4.89281	3.92407e-07	2.3807e-05
ENSMUSG00000020598.16	-5.91558	3.94316e-07	2.38379e-05
ENSMUSG00000038540.14	-7.57758	3.99058e-07	2.40394e-05
ENSMUSG00000025964.15	-2.82985	4.23872e-07	2.54084e-05
ENSMUSG00000039419.17	-3.95889	4.24766e-07	2.54084e-05
ENSMUSG00000045038.14	-1.05866	4.27291e-07	2.54702e-05
ENSMUSG00000067889.4	-6.9967	4.38438e-07	2.60435e-05
ENSMUSG00000024868.8	-6.72902	4.43348e-07	2.6153e-05
ENSMUSG00000034009.14	-7.54015	4.43282e-07	2.6153e-05
ENSMUSG00000035594.10	-4.90935	4.69233e-07	2.75844e-05
ENSMUSG00000030270.11	-5.30657	4.79316e-07	2.80804e-05
ENSMUSG00000024403.16	-3.25324	4.88053e-07	2.84943e-05
ENSMUSG00000047786.12	-4.16961	4.91929e-07	2.86226e-05
ENSMUSG00000097789.2	-3.95901	4.94132e-07	2.86529e-05
ENSMUSG00000031342.17	-2.72454	5.00528e-07	2.89254e-05
ENSMUSG00000022790.14	-4.99393	5.08919e-07	2.9311e-05
ENSMUSG00000038259.4	-3.09334	5.30051e-07	3.04253e-05
ENSMUSG00000015981.12	-3.96131	5.33317e-07	3.051e-05
ENSMUSG00000029120.10	-9.91003	5.47437e-07	3.1109e-05
ENSMUSG00000037979.13	-3.84879	5.45783e-07	3.1109e-05
ENSMUSG00000021983.16	-6.09737	5.5821e-07	3.16158e-05
ENSMUSG00000021587.5	-7.13937	5.73377e-07	3.23673e-05
ENSMUSG00000090622.1	-1.23452	5.89814e-07	3.31853e-05
ENSMUSG00000028479.18	0.67104	5.94297e-07	3.32925e-05
ENSMUSG00000041607.16	-2.14572	5.97578e-07	3.32925e-05
ENSMUSG00000043259.15	0.790825	5.96055e-07	3.32925e-05
ENSMUSG00000023150.14	-1.55552	6.02121e-07	3.34363e-05
ENSMUSG00000024843.15	0.740575	6.23481e-07	3.45101e-05
ENSMUSG00000034145.14	-5.62238	6.36013e-07	3.50898e-05
ENSMUSG00000040584.8	-2.24191	6.41714e-07	3.52901e-05
ENSMUSG00000023011.7	-5.11018	6.52077e-07	3.56302e-05
ENSMUSG00000024502.9	-7.84579	6.50021e-07	3.56302e-05
ENSMUSG00000001494.6	1.37463	7.1195e-07	3.87774e-05
ENSMUSG00000095079.6	-5.83472	7.17186e-07	3.89382e-05
ENSMUSG00000025795.8	1.17038	7.4356e-07	4.02419e-05
ENSMUSG00000009621.18	-0.947143	7.60997e-07	4.10553e-05
ENSMUSG00000046709.16	-8.13058	7.74619e-07	4.16584e-05
ENSMUSG00000026110.15	0.955096	7.81352e-07	4.1757e-05
ENSMUSG00000040536.15	-6.48786	7.80489e-07	4.1757e-05
ENSMUSG00000024304.14	-1.53425	8.1577e-07	4.34601e-05
ENSMUSG00000002190.13	-6.50996	8.2068e-07	4.35855e-05
ENSMUSG00000022146.12	0.678043	8.26821e-07	4.37753e-05
ENSMUSG00000057060.7	-7.75962	8.4235e-07	4.44594e-05
ENSMUSG00000021913.8	-4.92208	8.64358e-07	4.54802e-05
ENSMUSG00000019647.16	-0.877796	8.9273e-07	4.68285e-05
ENSMUSG00000044708.5	-4.60849	9.19639e-07	4.80453e-05
ENSMUSG00000050666.14	0.963966	9.24381e-07	4.80453e-05
ENSMUSG00000055301.8	0.776669	9.238e-07	4.80453e-05
ENSMUSG00000033061.15	-8.18027	9.39643e-07	4.86102e-05
ENSMUSG00000038555.7	-2.0315	9.40954e-07	4.86102e-05
ENSMUSG00000032076.19	-2.54683	9.45205e-07	4.86823e-05
ENSMUSG00000005583.16	0.846898	9.99365e-07	5.13168e-05
ENSMUSG00000079157.4	-7.04998	1.00453e-06	5.14271e-05
ENSMUSG00000003410.8	-6.63971	1.02299e-06	5.22152e-05
ENSMUSG00000003526.11	-1.57526	1.03966e-06	5.2908e-05
ENSMUSG00000020524.16	-3.01145	1.06849e-06	5.3989e-05
ENSMUSG00000025855.13	-5.43837	1.06599e-06	5.3989e-05
ENSMUSG00000035407.8	1.60174	1.07041e-06	5.3989e-05
ENSMUSG00000036699.12	-7.12928	1.09774e-06	5.52044e-05
ENSMUSG00000042453.14	-1.41502	1.10888e-06	5.56005e-05
ENSMUSG00000044033.16	1.11687	1.12908e-06	5.62889e-05
ENSMUSG00000055629.5	-6.89919	1.12921e-06	5.62889e-05
ENSMUSG00000027500.10	-5.00565	1.15318e-06	5.6984e-05
ENSMUSG00000034098.14	-10.7048	1.14839e-06	5.6984e-05
ENSMUSG00000050822.11	-6.6324	1.15174e-06	5.6984e-05
ENSMUSG00000022548.14	-2.38193	1.15776e-06	5.70128e-05
ENSMUSG00000044528.5	-4.06795	1.16045e-06	5.70128e-05
ENSMUSG00000084939.2	0.942993	1.16593e-06	5.7117e-05
ENSMUSG00000027678.17	0.751589	1.17457e-06	5.73757e-05
ENSMUSG00000096847.1	-7.94395	1.18929e-06	5.79288e-05
ENSMUSG00000049122.17	-3.1036	1.24629e-06	6.05322e-05
ENSMUSG00000067261.4	-3.71685	1.2592e-06	6.09852e-05
ENSMUSG00000007021.4	-5.22944	1.30778e-06	6.30032e-05
ENSMUSG00000022829.14	-7.44076	1.30825e-06	6.30032e-05
ENSMUSG00000020261.15	-2.62937	1.35645e-06	6.514e-05
ENSMUSG00000042363.14	0.831983	1.40418e-06	6.72429e-05
ENSMUSG00000032890.17	-5.86319	1.42361e-06	6.79822e-05
ENSMUSG00000074006.3	-6.73788	1.48674e-06	7.07986e-05
ENSMUSG00000024268.16	-6.21525	1.49635e-06	7.10579e-05
ENSMUSG00000003949.16	-1.00793	1.51334e-06	7.1665e-05
ENSMUSG00000031781.14	-1.00481	1.52793e-06	7.21556e-05
ENSMUSG00000058589.14	-5.08452	1.55361e-06	7.31655e-05
ENSMUSG00000024151.13	-0.754594	1.56774e-06	7.36277e-05
ENSMUSG00000027801.7	-5.68603	1.5911e-06	7.45194e-05
ENSMUSG00000010086.17	-4.59339	1.5978e-06	7.4628e-05
ENSMUSG00000017344.4	-1.85345	1.63953e-06	7.62731e-05
ENSMUSG00000026255.15	1.29586	1.64644e-06	7.62731e-05
ENSMUSG00000029838.11	-3.00325	1.64333e-06	7.62731e-05
ENSMUSG00000032020.15	-3.45128	1.6687e-06	7.70951e-05
ENSMUSG00000040412.16	-6.86351	1.68378e-06	7.75815e-05
ENSMUSG00000033065.13	-0.645653	1.69045e-06	7.76785e-05
ENSMUSG00000020704.13	-7.69065	1.73033e-06	7.92975e-05
ENSMUSG00000040966.9	1.52191	1.7435e-06	7.96867e-05
ENSMUSG00000031530.6	-1.86163	1.7568e-06	8.00798e-05
ENSMUSG00000069227.4	-7.31049	1.77577e-06	8.0729e-05
ENSMUSG00000039717.16	-6.86922	1.78149e-06	8.07735e-05
ENSMUSG00000037605.16	-3.64359	1.80187e-06	8.14808e-05
ENSMUSG00000037541.21	-3.85589	1.81648e-06	8.174e-05
ENSMUSG00000051062.6	-7.40208	1.81719e-06	8.174e-05
ENSMUSG00000094910.1	-3.16436	1.8802e-06	8.43517e-05
ENSMUSG00000059588.13	0.631292	1.91506e-06	8.56903e-05
ENSMUSG00000030077.11	-4.94835	1.96448e-06	8.76713e-05
ENSMUSG00000030075.10	-9.26992	2.04399e-06	9.07446e-05
ENSMUSG00000032259.8	-9.67125	2.04033e-06	9.07446e-05
ENSMUSG00000032649.14	-1.81874	2.06355e-06	9.13306e-05
ENSMUSG00000036611.5	-1.45758	2.0679e-06	9.13306e-05
ENSMUSG00000022528.7	1.1127	2.07615e-06	9.14581e-05
ENSMUSG00000068327.5	-9.2307	2.09218e-06	9.19263e-05
ENSMUSG00000050640.16	-6.2398	2.15956e-06	9.4643e-05
ENSMUSG00000041141.7	-10.5945	2.21443e-06	9.6305e-05
ENSMUSG00000045174.10	-8.13953	2.20914e-06	9.6305e-05
ENSMUSG00000054679.8	-6.98604	2.21112e-06	9.6305e-05
ENSMUSG00000037683.14	2.99788	2.22772e-06	9.63911e-05
ENSMUSG00000043388.8	-9.54486	2.22545e-06	9.63911e-05
ENSMUSG00000070866.4	-7.78526	2.26134e-06	9.75981e-05
ENSMUSG00000029095.17	-2.67469	2.26826e-06	9.76499e-05
ENSMUSG00000000627.15	-4.47609	2.30708e-06	9.90709e-05
ENSMUSG00000074884.12	0.700028	2.33091e-06	9.98427e-05
ENSMUSG00000010066.15	-4.40071	2.34941e-06	0.000100383
ENSMUSG00000036510.17	-7.59103	2.42112e-06	0.000103188
ENSMUSG00000005045.16	-5.15388	2.43609e-06	0.000103567
ENSMUSG00000026018.12	-4.12988	2.44856e-06	0.000103839
ENSMUSG00000028957.12	-1.09118	2.47404e-06	0.000104659
ENSMUSG00000035944.17	-1.16337	2.48827e-06	0.000105
ENSMUSG00000019429.7	-8.11567	2.50958e-06	0.000105638
ENSMUSG00000035200.7	-9.37125	2.57749e-06	0.000107963
ENSMUSG00000066687.5	2.00423	2.5745e-06	0.000107963
ENSMUSG00000048899.8	-4.95823	2.59817e-06	0.000108033
ENSMUSG00000050357.9	-3.04755	2.59297e-06	0.000108033
ENSMUSG00000071547.4	-1.9077	2.59022e-06	0.000108033
ENSMUSG00000043670.4	-5.96596	2.6205e-06	0.000108697
ENSMUSG00000018411.17	-2.72445	2.64319e-06	0.000109372
ENSMUSG00000031870.16	0.971017	2.66074e-06	0.000109831
ENSMUSG00000045967.11	-9.30049	2.67318e-06	0.000110078
ENSMUSG00000026675.12	-1.50605	2.69744e-06	0.000110714
ENSMUSG00000089762.3	1.38827	2.70161e-06	0.000110714
ENSMUSG00000055320.17	0.61984	2.79752e-06	0.00011437
ENSMUSG00000033149.16	1.0224	2.83825e-06	0.000115757
ENSMUSG00000041351.16	-1.63535	2.8526e-06	0.000116065
ENSMUSG00000011589.8	-4.50433	2.88398e-06	0.000117062
ENSMUSG00000058420.8	-5.37063	2.89236e-06	0.000117124
ENSMUSG00000034336.3	-10.6614	2.96781e-06	0.000119894
ENSMUSG00000001120.15	-2.71756	2.97807e-06	0.000120024
ENSMUSG00000049281.16	-2.97263	3.00601e-06	0.000120864
ENSMUSG00000004110.16	-5.56407	3.02298e-06	0.000121114
ENSMUSG00000028354.13	-4.9197	3.02642e-06	0.000121114
ENSMUSG00000053141.16	-10.4208	3.08453e-06	0.00012315
ENSMUSG00000025036.6	-0.892877	3.13934e-06	0.000124754
ENSMUSG00000063239.16	-7.68836	3.13757e-06	0.000124754
ENSMUSG00000039103.12	1.14723	3.24617e-06	0.000128699
ENSMUSG00000046714.7	1.30248	3.29816e-06	0.000130457
ENSMUSG00000030283.7	-7.17008	3.3221e-06	0.0001311
ENSMUSG00000036186.5	-1.18243	3.36443e-06	0.000132464
ENSMUSG00000044912.10	-7.41767	3.40462e-06	0.000133737
ENSMUSG00000020580.10	0.857982	3.45849e-06	0.00013523
ENSMUSG00000020787.14	1.3941	3.45079e-06	0.00013523
ENSMUSG00000058740.14	-5.6396	3.47797e-06	0.00013568
ENSMUSG00000000223.13	-3.20357	3.51278e-06	0.000136726
ENSMUSG00000037855.15	-0.954365	3.593e-06	0.00013953
ENSMUSG00000044349.15	-4.63835	3.61342e-06	0.000140004
ENSMUSG00000032589.14	-5.9287	3.63328e-06	0.000140454
ENSMUSG00000025658.16	-7.31361	3.68034e-06	0.000141631
ENSMUSG00000068099.4	-8.00662	3.67253e-06	0.000141631
ENSMUSG00000035615.12	-5.67637	3.81979e-06	0.000146666
ENSMUSG00000020021.4	1.1191	3.91291e-06	0.000149904
ENSMUSG00000027199.14	-2.28802	3.96871e-06	0.000151701
ENSMUSG00000006273.14	-2.3398	3.99739e-06	0.000152115
ENSMUSG00000054763.9	-3.49632	3.99128e-06	0.000152115
ENSMUSG00000021273.10	-1.4175	4.0152e-06	0.000152452
ENSMUSG00000022099.17	-1.05087	4.09658e-06	0.000155197
ENSMUSG00000031970.16	-7.42464	4.19682e-06	0.000158291
ENSMUSG00000052609.9	1.01031	4.19518e-06	0.000158291
ENSMUSG00000024044.17	-2.67624	4.2795e-06	0.000161053
ENSMUSG00000023328.14	-5.19733	4.33721e-06	0.000162507
ENSMUSG00000029193.7	-11.4533	4.33457e-06	0.000162507
ENSMUSG00000006930.15	-4.87003	4.37733e-06	0.000163651
ENSMUSG00000027438.14	-4.81889	4.40798e-06	0.000164436
ENSMUSG00000090071.4	-10.3021	4.42683e-06	0.000164778
ENSMUSG00000025777.8	-5.72956	4.46304e-06	0.000165105
ENSMUSG00000033981.14	-9.11505	4.46466e-06	0.000165105
ENSMUSG00000038623.9	0.769612	4.45998e-06	0.000165105
ENSMUSG00000070695.4	-4.73643	4.48326e-06	0.000165434
ENSMUSG00000019796.12	-4.63996	4.50449e-06	0.000165501
ENSMUSG00000042761.14	-10.3699	4.49966e-06	0.000165501
ENSMUSG00000045648.15	-9.91517	4.58251e-06	0.000168006
ENSMUSG00000034891.13	-9.13976	4.60383e-06	0.000168064
ENSMUSG00000056812.13	-9.86184	4.59812e-06	0.000168064
ENSMUSG00000040570.14	-3.2984	4.64428e-06	0.000169179
ENSMUSG00000059742.10	-7.16635	4.65619e-06	0.000169251
ENSMUSG00000012520.10	-7.44968	4.71344e-06	0.000170702
ENSMUSG00000048279.18	0.844636	4.71612e-06	0.000170702
ENSMUSG00000044667.12	-4.42588	5.03606e-06	0.000181895
ENSMUSG00000026435.15	1.28998	5.10742e-06	0.000184083
ENSMUSG00000023272.3	0.698922	5.12031e-06	0.000184158
ENSMUSG00000032172.8	-3.26503	5.15988e-06	0.000185191
ENSMUSG00000028753.12	-7.3168	5.27552e-06	0.000188943
ENSMUSG00000055567.18	-8.36846	5.2973e-06	0.000189326
ENSMUSG00000040430.18	-1.22597	5.31568e-06	0.000189585
ENSMUSG00000001985.9	-3.29834	5.52601e-06	0.000196114
ENSMUSG00000041907.9	-4.48549	5.53325e-06	0.000196114
ENSMUSG00000043131.14	0.571262	5.51074e-06	0.000196114
ENSMUSG00000033510.14	-7.09618	5.60718e-06	0.000198322
ENSMUSG00000034958.11	-8.11161	5.64306e-06	0.000199178
ENSMUSG00000063063.12	-10.8327	5.66938e-06	0.000199693
ENSMUSG00000044499.11	-7.29294	5.73769e-06	0.000201683
ENSMUSG00000070576.4	0.926095	5.80819e-06	0.000203741
ENSMUSG00000027457.15	-6.16662	5.89947e-06	0.000206302
ENSMUSG00000050587.14	-5.5252	5.90541e-06	0.000206302
ENSMUSG00000027955.16	1.06982	5.94878e-06	0.000207392
ENSMUSG00000037843.6	-10.651	5.97483e-06	0.000207875
ENSMUSG00000018451.6	-4.66703	6.05017e-06	0.000210068
ENSMUSG00000049511.5	0.771266	6.06418e-06	0.000210126
ENSMUSG00000029245.16	-9.75261	6.07755e-06	0.000210162
ENSMUSG00000027612.7	-6.43768	6.17402e-06	0.000212636
ENSMUSG00000038453.16	-3.77807	6.17292e-06	0.000212636
ENSMUSG00000097767.8	-4.39036	6.18702e-06	0.000212654
ENSMUSG00000030729.17	-2.08115	6.20363e-06	0.000212796
ENSMUSG00000056947.5	-4.91374	6.28611e-06	0.000215192
ENSMUSG00000053641.9	0.626025	6.36123e-06	0.000217327
ENSMUSG00000039716.12	-4.75221	6.52035e-06	0.000222318
ENSMUSG00000036062.13	-3.94065	6.63707e-06	0.000225846
ENSMUSG00000028528.16	-5.98788	6.69904e-06	0.000227381
ENSMUSG00000038112.15	-2.67719	6.70886e-06	0.000227381
ENSMUSG00000037747.9	-10.1117	6.83474e-06	0.00023073
ENSMUSG00000051527.11	-7.02177	6.82685e-06	0.00023073
ENSMUSG00000036560.14	-1.78539	6.90617e-06	0.00023268
ENSMUSG00000024899.6	-0.960748	6.94008e-06	0.000233362
ENSMUSG00000033491.13	-4.3224	7.01693e-06	0.000235341
ENSMUSG00000070802.5	-3.3633	7.02655e-06	0.000235341
ENSMUSG00000039470.15	-1.76517	7.0652e-06	0.000236171
ENSMUSG00000037428.14	-9.61632	7.1707e-06	0.000239229
ENSMUSG00000021733.10	0.887411	7.22083e-06	0.000240431
ENSMUSG00000021032.13	-3.92813	7.47151e-06	0.000248293
ENSMUSG00000056073.16	-4.24211	7.50565e-06	0.000248942
ENSMUSG00000032719.4	2.03572	7.56728e-06	0.000250013
ENSMUSG00000044628.4	-4.52563	7.56384e-06	0.000250013
ENSMUSG00000056222.15	-8.5988	7.60464e-06	0.000250762
ENSMUSG00000021662.10	-1.4507	7.73076e-06	0.000253938
ENSMUSG00000022211.9	-3.39924	7.72801e-06	0.000253938
ENSMUSG00000007908.14	-6.40687	7.74644e-06	0.000253964
ENSMUSG00000075394.4	-2.19301	7.84976e-06	0.000256858
ENSMUSG00000026247.13	-5.34073	7.91758e-06	0.000257593
ENSMUSG00000028931.11	-3.02759	7.9032e-06	0.000257593
ENSMUSG00000035246.16	-3.48407	7.89915e-06	0.000257593
ENSMUSG00000020848.7	-4.68224	7.97263e-06	0.00025889
ENSMUSG00000021200.14	1.08638	7.99095e-06	0.000258992
ENSMUSG00000076523.2	-7.38769	8.02494e-06	0.0002596
ENSMUSG00000029086.15	-3.28617	8.13225e-06	0.000262573
ENSMUSG00000022240.10	-4.21293	8.28825e-06	0.000267104
ENSMUSG00000022602.14	2.03725	8.32586e-06	0.00026781
ENSMUSG00000039809.10	-6.3486	8.40741e-06	0.000269924
ENSMUSG00000053693.16	-10.5892	8.75213e-06	0.000280463
ENSMUSG00000028876.7	-7.69973	8.7904e-06	0.000281161
ENSMUSG00000034910.5	0.642404	8.84665e-06	0.00028243
ENSMUSG00000028937.14	-2.38644	9.06821e-06	0.000288962
ENSMUSG00000015484.3	-10.4722	9.16142e-06	0.000291388
ENSMUSG00000031980.9	-3.2623	9.25379e-06	0.000293778
ENSMUSG00000011958.17	0.902358	9.3191e-06	0.000295301
ENSMUSG00000094002.3	-7.65316	9.36193e-06	0.000296108
ENSMUSG00000025477.14	0.851037	9.42451e-06	0.000297535
ENSMUSG00000021303.14	-4.56439	9.47493e-06	0.000298574
ENSMUSG00000026825.17	-2.08914	9.99678e-06	0.000314437
ENSMUSG00000020303.2	1.33649	1.00378e-05	0.000314567
ENSMUSG00000061086.12	1.23442	1.00225e-05	0.000314567
ENSMUSG00000102697.1	-3.04543	1.01001e-05	0.000315939
ENSMUSG00000030790.15	-1.11198	1.01593e-05	0.000317207
ENSMUSG00000027840.5	-2.02235	1.02331e-05	0.000318928
ENSMUSG00000022340.15	-2.71593	1.02931e-05	0.000320213
ENSMUSG00000044770.14	-4.09321	1.0458e-05	0.000324751
ENSMUSG00000068874.13	-0.893592	1.07705e-05	0.000333846
ENSMUSG00000028522.16	0.607174	1.08346e-05	0.000335223
ENSMUSG00000033854.10	-4.85811	1.08917e-05	0.000336381
ENSMUSG00000040759.9	-3.86361	1.0968e-05	0.000338124
ENSMUSG00000030231.11	0.668065	1.10388e-05	0.000339691
ENSMUSG00000035722.15	-1.39899	1.11623e-05	0.000342873
ENSMUSG00000079470.8	-1.17716	1.12053e-05	0.000343577
ENSMUSG00000020387.15	0.730092	1.13615e-05	0.000347738
ENSMUSG00000002985.16	-0.853366	1.1518e-05	0.000351899
ENSMUSG00000024247.14	0.719534	1.16196e-05	0.000354367
ENSMUSG00000003814.8	0.505161	1.16577e-05	0.000354895
ENSMUSG00000060962.12	-4.29951	1.17308e-05	0.000356484
ENSMUSG00000015222.17	-4.15127	1.18607e-05	0.00035979
ENSMUSG00000043557.15	-0.798192	1.19457e-05	0.000361723
ENSMUSG00000032181.7	-4.60464	1.21212e-05	0.000366386
ENSMUSG00000020623.11	-1.45803	1.24344e-05	0.000374525
ENSMUSG00000054477.15	-4.76191	1.24241e-05	0.000374525
ENSMUSG00000025932.14	-4.64962	1.25065e-05	0.000376033
ENSMUSG00000034353.14	1.04956	1.26035e-05	0.000378283
ENSMUSG00000038167.6	-2.60868	1.26494e-05	0.000378992
ENSMUSG00000062591.5	-1.81267	1.27093e-05	0.000380119
ENSMUSG00000024867.14	1.29031	1.27654e-05	0.000381129
ENSMUSG00000040640.11	-7.76115	1.28363e-05	0.000382554
ENSMUSG00000048503.7	0.886373	1.2858e-05	0.000382554
ENSMUSG00000024043.13	-2.10524	1.29116e-05	0.00038348
ENSMUSG00000087620.7	-6.9997	1.29826e-05	0.000384916
ENSMUSG00000028600.15	-0.904167	1.30883e-05	0.000387081
ENSMUSG00000036452.17	-1.78175	1.3101e-05	0.000387081
ENSMUSG00000030110.13	-4.41308	1.34526e-05	0.000396783
ENSMUSG00000052516.18	-4.91698	1.35642e-05	0.000399383
ENSMUSG00000061751.15	1.16133	1.35958e-05	0.000399624
ENSMUSG00000039131.15	1.66571	1.36627e-05	0.000400208
ENSMUSG00000043531.16	-4.24922	1.36477e-05	0.000400208
ENSMUSG00000024366.7	-1.92754	1.37949e-05	0.000403389
ENSMUSG00000041193.15	1.23327	1.38552e-05	0.000404458
ENSMUSG00000003469.9	-4.04042	1.40111e-05	0.00040831
ENSMUSG00000029695.13	1.30204	1.42609e-05	0.000414882
ENSMUSG00000022415.12	-4.07454	1.43785e-05	0.000417101
ENSMUSG00000038860.15	-2.39546	1.43862e-05	0.000417101
ENSMUSG00000004031.13	-6.836	1.44335e-05	0.000417763
ENSMUSG00000025478.15	-4.1068	1.44942e-05	0.000418101
ENSMUSG00000039242.10	0.709211	1.44791e-05	0.000418101
ENSMUSG00000026580.16	0.922988	1.45424e-05	0.000418781
ENSMUSG00000025059.16	1.18759	1.472e-05	0.000423182
ENSMUSG00000030337.16	-1.70498	1.48105e-05	0.000425065
ENSMUSG00000000325.15	-2.38465	1.49339e-05	0.000426745
ENSMUSG00000019564.12	1.2226	1.49441e-05	0.000426745
ENSMUSG00000036356.15	0.916171	1.49323e-05	0.000426745
ENSMUSG00000019852.7	-5.81014	1.50599e-05	0.000429334
ENSMUSG00000030854.17	-7.17415	1.53938e-05	0.000438119
ENSMUSG00000020889.11	1.10556	1.54904e-05	0.000439314
ENSMUSG00000062209.15	1.00239	1.55131e-05	0.000439314
ENSMUSG00000062760.10	-3.70585	1.54789e-05	0.000439314
ENSMUSG00000075224.8	-3.71183	1.5737e-05	0.000444915
ENSMUSG00000079055.10	-2.396	1.60233e-05	0.000452261
ENSMUSG00000036206.12	0.688348	1.6133e-05	0.000453854
ENSMUSG00000040722.7	-2.40735	1.61082e-05	0.000453854
ENSMUSG00000015709.9	-2.84341	1.6348e-05	0.00045839
ENSMUSG00000046204.14	-7.58321	1.63323e-05	0.00045839
ENSMUSG00000042589.18	-3.19603	1.66055e-05	0.000464846
ENSMUSG00000025889.13	-5.1472	1.66434e-05	0.000465142
ENSMUSG00000014195.15	-0.465883	1.66925e-05	0.00046575
ENSMUSG00000056004.16	-2.24052	1.67576e-05	0.000466802
ENSMUSG00000027200.17	-1.61086	1.68996e-05	0.000469991
ENSMUSG00000025402.12	1.03134	1.73278e-05	0.000481115
ENSMUSG00000035849.14	-3.60307	1.73758e-05	0.000481663
ENSMUSG00000020098.7	-4.79973	1.74238e-05	0.000482209
ENSMUSG00000044647.16	-4.95183	1.74721e-05	0.000482761
ENSMUSG00000040537.17	-2.00792	1.75434e-05	0.000482914
ENSMUSG00000061048.8	1.40563	1.75576e-05	0.000482914
ENSMUSG00000062444.14	-6.60896	1.75626e-05	0.000482914
ENSMUSG00000036766.12	-4.56158	1.77278e-05	0.000486672
ENSMUSG00000046844.6	-3.47561	1.78009e-05	0.000487894
ENSMUSG00000044749.13	-1.11607	1.79508e-05	0.000491213
ENSMUSG00000030087.11	0.8801	1.81277e-05	0.000495258
ENSMUSG00000075033.3	-2.73362	1.81798e-05	0.000495888
ENSMUSG00000060530.2	-5.11611	1.82391e-05	0.00049671
ENSMUSG00000015829.13	-3.32695	1.85241e-05	0.000503633
ENSMUSG00000018339.11	-1.3868	1.85601e-05	0.000503633
ENSMUSG00000031285.14	-7.41671	1.8582e-05	0.000503633
ENSMUSG00000053398.11	-1.3673	1.86464e-05	0.000504579
ENSMUSG00000025468.15	-8.48246	1.86919e-05	0.000505008
ENSMUSG00000027204.13	0.998847	1.88619e-05	0.000508793
ENSMUSG00000021364.16	-6.64544	1.9111e-05	0.000514586
ENSMUSG00000022351.14	-1.6398	1.9137e-05	0.000514586
ENSMUSG00000041565.16	-7.40721	1.94718e-05	0.000522764
ENSMUSG00000039646.5	0.889129	1.95568e-05	0.000524221
ENSMUSG00000028461.12	0.993925	1.96307e-05	0.000525374
ENSMUSG00000019916.14	0.802737	1.98387e-05	0.000530111
ENSMUSG00000029359.13	-1.95883	1.99506e-05	0.000532266
ENSMUSG00000025026.14	-0.428117	2.01816e-05	0.00053675
ENSMUSG00000033597.8	-3.06115	2.01652e-05	0.00053675
ENSMUSG00000048489.12	-1.74077	2.03835e-05	0.000541275
ENSMUSG00000048720.7	0.624743	2.05701e-05	0.00054538
ENSMUSG00000007030.8	-4.33794	2.06663e-05	0.000546289
ENSMUSG00000027525.17	-3.14033	2.06685e-05	0.000546289
ENSMUSG00000051339.10	0.935371	2.07554e-05	0.000547738
ENSMUSG00000029291.11	-2.15973	2.10823e-05	0.000554646
ENSMUSG00000069094.12	0.855179	2.10728e-05	0.000554646
ENSMUSG00000039116.5	-1.85212	2.14945e-05	0.000564619
ENSMUSG00000032006.15	0.816086	2.18506e-05	0.000573091
ENSMUSG00000068335.6	0.92041	2.19018e-05	0.000573551
ENSMUSG00000020186.7	1.0237	2.19634e-05	0.000574283
ENSMUSG00000016150.15	-6.79449	2.20776e-05	0.000575503
ENSMUSG00000082229.1	-6.74687	2.20499e-05	0.000575503
ENSMUSG00000019726.11	0.462669	2.21997e-05	0.000575509
ENSMUSG00000021301.9	-5.6286	2.22416e-05	0.000575509
ENSMUSG00000025255.18	-1.26628	2.22397e-05	0.000575509
ENSMUSG00000040268.17	0.707319	2.21199e-05	0.000575509
ENSMUSG00000048763.11	1.12155	2.22598e-05	0.000575509
ENSMUSG00000062488.9	-1.82727	2.22804e-05	0.000575509
ENSMUSG00000029581.14	-1.76903	2.23437e-05	0.000576272
ENSMUSG00000053647.4	-1.94414	2.24595e-05	0.000578383
ENSMUSG00000036867.7	1.2566	2.2967e-05	0.00059004
ENSMUSG00000078515.4	0.726982	2.29814e-05	0.00059004
ENSMUSG00000053137.6	-2.55114	2.3036e-05	0.000590554
ENSMUSG00000042078.14	-10.3895	2.31808e-05	0.000593374
ENSMUSG00000029053.16	-2.97053	2.37185e-05	0.000606226
ENSMUSG00000028804.20	-6.57839	2.39875e-05	0.000612183
ENSMUSG00000037217.15	-5.07858	2.4189e-05	0.000616404
ENSMUSG00000020620.14	-0.972626	2.46079e-05	0.000626141
ENSMUSG00000007659.18	0.610034	2.49904e-05	0.000634929
ENSMUSG00000051855.15	-2.83834	2.51873e-05	0.000638977
ENSMUSG00000067149.6	-3.27943	2.52572e-05	0.000639799
ENSMUSG00000018822.7	-4.49545	2.53459e-05	0.000640563
ENSMUSG00000028078.14	-3.07559	2.53625e-05	0.000640563
ENSMUSG00000029658.17	1.28819	2.56018e-05	0.000644698
ENSMUSG00000049100.15	-5.54212	2.55999e-05	0.000644698
ENSMUSG00000025348.9	0.785885	2.57866e-05	0.000648393
ENSMUSG00000044951.14	0.945187	2.65165e-05	0.000665569
ENSMUSG00000052997.15	0.641469	2.65478e-05	0.000665569
ENSMUSG00000040797.16	-3.76234	2.68835e-05	0.000672995
ENSMUSG00000036528.15	-1.72839	2.70714e-05	0.000676704
ENSMUSG00000033342.13	-8.65904	2.71331e-05	0.000677255
ENSMUSG00000024462.17	-1.95799	2.75297e-05	0.000684366
ENSMUSG00000031284.16	-2.66538	2.75297e-05	0.000684366
ENSMUSG00000072235.5	-1.76154	2.75384e-05	0.000684366
ENSMUSG00000058441.7	-6.99436	2.77515e-05	0.000688657
ENSMUSG00000022456.15	-5.54028	2.79721e-05	0.000692853
ENSMUSG00000023033.14	-4.8994	2.80425e-05	0.000692853
ENSMUSG00000106139.1	-3.89414	2.80058e-05	0.000692853
ENSMUSG00000025867.8	-3.70494	2.81022e-05	0.000693324
ENSMUSG00000057715.13	-1.48893	2.83139e-05	0.000696531
ENSMUSG00000069814.6	-3.77666	2.83011e-05	0.000696531
ENSMUSG00000063919.11	-4.00286	2.87426e-05	0.000706057
ENSMUSG00000029778.12	-3.69669	2.88707e-05	0.000708184
ENSMUSG00000021066.9	-3.04971	2.89574e-05	0.000709289
ENSMUSG00000021986.8	-8.58639	2.90328e-05	0.000710117
ENSMUSG00000044786.6	0.536536	2.91854e-05	0.000712825
ENSMUSG00000014776.7	-1.35463	2.92795e-05	0.000714102
ENSMUSG00000004267.16	-3.82113	2.94002e-05	0.000716022
ENSMUSG00000044067.6	-8.56412	2.95835e-05	0.000719458
ENSMUSG00000022094.15	0.901184	2.99654e-05	0.000727708
ENSMUSG00000066278.6	0.997592	3.06463e-05	0.000743184
ENSMUSG00000059361.6	-9.74634	3.07727e-05	0.00074519
ENSMUSG00000061887.14	-0.620232	3.1304e-05	0.00075698
ENSMUSG00000034127.15	-4.75719	3.1492e-05	0.000760448
ENSMUSG00000039431.16	-3.04873	3.1693e-05	0.000763138
ENSMUSG00000043085.14	1.64092	3.16775e-05	0.000763138
ENSMUSG00000032773.9	-9.81268	3.18295e-05	0.000765343
ENSMUSG00000039838.11	-9.63832	3.20693e-05	0.000770023
ENSMUSG00000040274.11	0.80329	3.22948e-05	0.000774349
ENSMUSG00000058254.12	-0.808558	3.24407e-05	0.000776754
ENSMUSG00000006711.15	-9.5771	3.31793e-05	0.000793324
ENSMUSG00000031647.10	-1.87769	3.32928e-05	0.000794925
ENSMUSG00000037933.16	0.44685	3.34785e-05	0.00079824
ENSMUSG00000000957.11	0.666027	3.35331e-05	0.000798424
ENSMUSG00000048756.11	0.557926	3.41317e-05	0.000811545
ENSMUSG00000040850.17	0.464948	3.43975e-05	0.000816726
ENSMUSG00000029272.8	-2.62782	3.47241e-05	0.000823333
ENSMUSG00000040855.15	-1.8841	3.48371e-05	0.000824865
ENSMUSG00000024617.16	-3.24896	3.49248e-05	0.000825794
ENSMUSG00000024087.3	0.764037	3.5004e-05	0.000826521
ENSMUSG00000020701.12	-3.25469	3.50538e-05	0.000826552
ENSMUSG00000031144.15	-3.82049	3.53865e-05	0.000833245
ENSMUSG00000061911.15	-8.36085	3.54515e-05	0.000833623
ENSMUSG00000021198.16	-5.34966	3.57528e-05	0.00083955
ENSMUSG00000044365.15	-1.8286	3.68115e-05	0.000863221
ENSMUSG00000037386.16	-4.14892	3.69804e-05	0.000865993
ENSMUSG00000020331.9	-2.49904	3.71656e-05	0.000869134
ENSMUSG00000024817.13	0.528873	3.79389e-05	0.000886003
ENSMUSG00000037492.16	-9.16264	3.89265e-05	0.000907145
ENSMUSG00000042662.16	-3.16913	3.89779e-05	0.000907145
ENSMUSG00000061411.12	-1.62547	3.90039e-05	0.000907145
ENSMUSG00000033256.14	-2.32636	3.92246e-05	0.000909796
ENSMUSG00000041119.11	-2.04806	3.91964e-05	0.000909796
ENSMUSG00000020538.15	-0.973971	3.94845e-05	0.000914352
ENSMUSG00000060924.15	-2.09995	3.95283e-05	0.000914352
ENSMUSG00000074918.4	1.05115	3.9609e-05	0.000914978
ENSMUSG00000033585.5	-1.50928	4.00304e-05	0.000923462
ENSMUSG00000042671.12	-8.90759	4.02991e-05	0.000928403
ENSMUSG00000046532.8	-0.679939	4.03753e-05	0.000928905
ENSMUSG00000050511.1	-7.13967	4.09525e-05	0.000940913
ENSMUSG00000066364.2	-5.51013	4.15602e-05	0.00095359
ENSMUSG00000043463.6	-1.98388	4.19227e-05	0.000960616
ENSMUSG00000021614.16	0.873531	4.2217e-05	0.00096606
ENSMUSG00000020589.17	-1.267	4.25484e-05	0.000972339
ENSMUSG00000039911.13	0.817139	4.29489e-05	0.000978868
ENSMUSG00000060780.2	-6.49845	4.29115e-05	0.000978868
ENSMUSG00000056856.12	-3.27491	4.34624e-05	0.000989248
ENSMUSG00000005338.13	-2.13846	4.39951e-05	0.00100004
ENSMUSG00000029757.16	-5.46681	4.43092e-05	0.0010045
ENSMUSG00000063077.14	-0.885243	4.42844e-05	0.0010045
ENSMUSG00000033318.7	-0.866691	4.44443e-05	0.00100622
ENSMUSG00000005672.12	-1.16484	4.48767e-05	0.00101467
ENSMUSG00000027296.7	-1.62046	4.53987e-05	0.00102511
ENSMUSG00000028789.16	-2.00209	4.56321e-05	0.00102902
ENSMUSG00000028145.9	-1.1931	4.58182e-05	0.00103185
ENSMUSG00000029178.14	0.628692	4.58938e-05	0.00103219
ENSMUSG00000038665.15	-3.46671	4.60783e-05	0.00103497
ENSMUSG00000027797.15	-2.10134	4.63025e-05	0.00103864
ENSMUSG00000015053.14	-1.54265	4.64576e-05	0.00104075
ENSMUSG00000040147.14	-0.899888	4.68335e-05	0.00104779
ENSMUSG00000026484.13	0.645648	4.79863e-05	0.00107218
ENSMUSG00000042724.8	-3.89519	4.80495e-05	0.00107218
ENSMUSG00000030731.13	-1.17832	4.85507e-05	0.00108195
ENSMUSG00000019960.8	-1.02425	4.87901e-05	0.00108531
ENSMUSG00000066129.15	-6.55005	4.88289e-05	0.00108531
ENSMUSG00000029247.17	-0.455931	4.89255e-05	0.00108604
ENSMUSG00000021133.9	0.507485	5.06953e-05	0.0011195
ENSMUSG00000021209.12	-1.97807	5.05661e-05	0.0011195
ENSMUSG00000026109.14	-1.7127	5.06368e-05	0.0011195
ENSMUSG00000041272.11	-2.96827	5.05596e-05	0.0011195
ENSMUSG00000030515.9	-0.809369	5.10771e-05	0.00112647
ENSMUSG00000019590.16	-1.88742	5.12749e-05	0.00112673
ENSMUSG00000034926.3	-1.65999	5.12872e-05	0.00112673
ENSMUSG00000050234.7	1.27907	5.11941e-05	0.00112673
ENSMUSG00000032300.7	0.704892	5.18899e-05	0.00113851
ENSMUSG00000039963.18	-7.07077	5.32268e-05	0.00116634
ENSMUSG00000031790.8	-2.13727	5.32972e-05	0.00116638
ENSMUSG00000008035.12	-0.729363	5.3703e-05	0.00117375
ENSMUSG00000028278.14	-2.19727	5.39631e-05	0.00117642
ENSMUSG00000078235.3	-7.04492	5.39036e-05	0.00117642
ENSMUSG00000025920.19	-1.06037	5.41386e-05	0.00117874
ENSMUSG00000039059.11	-6.73104	5.51746e-05	0.00119977
ENSMUSG00000032500.10	-3.26821	5.55467e-05	0.00120632
ENSMUSG00000070056.6	0.782624	5.57152e-05	0.00120844
ENSMUSG00000025876.15	-2.50118	5.58518e-05	0.00120986
ENSMUSG00000060487.7	-0.978566	5.6345e-05	0.001219
ENSMUSG00000019923.14	-1.96532	5.65433e-05	0.00122068
ENSMUSG00000025533.15	-1.31777	5.65658e-05	0.00122068
ENSMUSG00000029094.12	0.528458	5.68783e-05	0.00122587
ENSMUSG00000025194.5	-3.99248	5.75263e-05	0.00123705
ENSMUSG00000057716.6	-3.91234	5.76051e-05	0.00123705
ENSMUSG00000058620.5	-3.72142	5.7615e-05	0.00123705
ENSMUSG00000032850.16	-2.15817	5.87215e-05	0.00125923
ENSMUSG00000026077.15	1.55697	5.90471e-05	0.00126459
ENSMUSG00000037697.19	-0.950256	5.91198e-05	0.00126459
ENSMUSG00000023915.4	-0.989852	5.92971e-05	0.00126679
ENSMUSG00000025551.13	-2.5582	5.9549e-05	0.00127058
ENSMUSG00000049612.10	-9.64974	5.9806e-05	0.00127447
ENSMUSG00000021390.6	0.738145	5.99078e-05	0.00127504
ENSMUSG00000092083.4	-7.00467	6.11472e-05	0.0012998
ENSMUSG00000003476.16	1.13737	6.15873e-05	0.00130752
ENSMUSG00000038894.7	-0.63224	6.22566e-05	0.00132009
ENSMUSG00000033214.10	-4.66679	6.23604e-05	0.00132065
ENSMUSG00000016179.11	-5.82536	6.31883e-05	0.00133652
ENSMUSG00000028420.13	0.594518	6.33437e-05	0.00133815
ENSMUSG00000054459.8	-6.59193	6.41824e-05	0.00135419
ENSMUSG00000039031.16	-0.902775	6.51182e-05	0.00137223
ENSMUSG00000041912.12	-1.90792	6.5246e-05	0.00137323
ENSMUSG00000006435.15	-2.97463	6.55263e-05	0.00137614
ENSMUSG00000025959.13	-0.92193	6.55457e-05	0.00137614
ENSMUSG00000024897.8	-1.96994	6.82815e-05	0.00143121
ENSMUSG00000038370.6	1.05548	6.83366e-05	0.00143121
ENSMUSG00000022885.15	0.614541	6.86863e-05	0.00143677
ENSMUSG00000007867.9	1.0055	6.97112e-05	0.00145642
ENSMUSG00000000308.14	-3.94483	6.99238e-05	0.00145861
ENSMUSG00000021708.17	-1.19018	6.99875e-05	0.00145861
ENSMUSG00000055065.6	0.498819	7.09528e-05	0.00147693
ENSMUSG00000053110.13	0.524421	7.14636e-05	0.00148575
ENSMUSG00000025738.7	-2.57286	7.18948e-05	0.00149203
ENSMUSG00000026821.15	-1.17861	7.20539e-05	0.00149203
ENSMUSG00000036330.12	-7.08488	7.21157e-05	0.00149203
ENSMUSG00000044117.12	-6.16404	7.21141e-05	0.00149203
ENSMUSG00000031428.11	-4.47099	7.25039e-05	0.00149824
ENSMUSG00000018143.10	0.924755	7.27142e-05	0.00150076
ENSMUSG00000097145.5	1.32151	7.34627e-05	0.00151438
ENSMUSG00000039372.5	-9.13432	7.38125e-05	0.00151792
ENSMUSG00000075027.10	2.20593	7.37904e-05	0.00151792
ENSMUSG00000008384.8	0.793353	7.39945e-05	0.00151983
ENSMUSG00000001774.8	0.597933	7.432e-05	0.00152399
ENSMUSG00000003153.10	-3.66913	7.44653e-05	0.00152399
ENSMUSG00000096768.7	-1.55362	7.45545e-05	0.00152399
ENSMUSG00000113184.1	-6.00275	7.44731e-05	0.00152399
ENSMUSG00000030774.13	-2.30372	7.46746e-05	0.00152461
ENSMUSG00000047415.12	-4.48376	7.4884e-05	0.00152706
ENSMUSG00000024376.6	-2.16948	7.49775e-05	0.00152714
ENSMUSG00000070287.3	-2.53235	7.55239e-05	0.00153643
ENSMUSG00000025272.16	-2.26227	7.6051e-05	0.00154531
ENSMUSG00000046338.4	-6.35733	7.79741e-05	0.0015825
ENSMUSG00000044788.10	-2.38945	7.81323e-05	0.00158383
ENSMUSG00000022324.15	-1.08567	7.93584e-05	0.00160677
ENSMUSG00000020469.8	3.07047	7.99397e-05	0.00161555
ENSMUSG00000029503.16	-6.24635	7.99815e-05	0.00161555
ENSMUSG00000034593.16	-1.14653	8.03447e-05	0.00162097
ENSMUSG00000039114.16	-1.76217	8.09613e-05	0.00162955
ENSMUSG00000079013.2	-3.99683	8.09127e-05	0.00162955
ENSMUSG00000114715.1	1.79427	8.13694e-05	0.00163583
ENSMUSG00000048644.8	-2.20975	8.16765e-05	0.00163814
ENSMUSG00000050830.17	-0.863632	8.16706e-05	0.00163814
ENSMUSG00000030701.17	-2.10689	8.37483e-05	0.00167772
ENSMUSG00000015143.15	0.997244	8.42125e-05	0.00168504
ENSMUSG00000037992.16	0.772997	8.4527e-05	0.00168935
ENSMUSG00000074785.5	-3.91381	8.49359e-05	0.00169554
ENSMUSG00000022756.15	-2.25408	8.51236e-05	0.0016973
ENSMUSG00000009292.18	-3.34607	8.56517e-05	0.00170384
ENSMUSG00000016758.3	1.06281	8.55887e-05	0.00170384
ENSMUSG00000030806.6	-1.47829	8.58692e-05	0.00170617
ENSMUSG00000035964.8	-6.3499	8.59796e-05	0.00170638
ENSMUSG00000042763.9	-3.26051	8.63674e-05	0.00171208
ENSMUSG00000035863.14	-0.539194	8.66388e-05	0.00171547
ENSMUSG00000032940.16	-3.42314	8.7252e-05	0.00172561
ENSMUSG00000021458.17	0.747224	8.7815e-05	0.00173473
ENSMUSG00000034156.16	-4.54904	8.79905e-05	0.00173618
ENSMUSG00000021670.14	-1.66159	8.94207e-05	0.00175925
ENSMUSG00000031189.12	0.952083	8.95437e-05	0.00175925
ENSMUSG00000053414.7	-2.49721	8.94776e-05	0.00175925
ENSMUSG00000053550.13	-2.89935	8.95723e-05	0.00175925
ENSMUSG00000021959.16	0.59717	8.97426e-05	0.00176057
ENSMUSG00000056755.13	-8.10544	9.03147e-05	0.00176975
ENSMUSG00000041992.9	-0.464426	9.07629e-05	0.00177649
ENSMUSG00000056145.5	-2.8292	9.11765e-05	0.00178254
ENSMUSG00000071537.6	1.23432	9.25126e-05	0.00180659
ENSMUSG00000036304.13	1.55462	9.38517e-05	0.00182855
ENSMUSG00000045730.3	-1.60505	9.37802e-05	0.00182855
ENSMUSG00000022836.10	1.07632	9.46372e-05	0.00184175
ENSMUSG00000109237.1	-1.57903	9.52781e-05	0.00185211
ENSMUSG00000031246.14	0.848932	9.54689e-05	0.00185371
ENSMUSG00000007946.11	-7.20784	9.57222e-05	0.0018544
ENSMUSG00000037362.8	1.15813	9.56604e-05	0.0018544
ENSMUSG00000026576.12	-2.9532	9.60674e-05	0.00185897
ENSMUSG00000075270.11	-5.90616	9.66429e-05	0.00186799
ENSMUSG00000026509.15	0.551104	9.78162e-05	0.00188853
ENSMUSG00000016200.14	-3.19064	9.94498e-05	0.0019179
ENSMUSG00000021702.7	-2.95875	9.98604e-05	0.00192364
ENSMUSG00000032377.8	-1.25116	9.99868e-05	0.0019239
ENSMUSG00000037681.13	-4.25696	0.000100537	0.0019323
ENSMUSG00000031626.17	0.856721	0.000100984	0.00193871
ENSMUSG00000021268.17	-1.75403	0.00010141	0.00194469
ENSMUSG00000048814.10	-2.68679	0.000101539	0.00194499
ENSMUSG00000059901.12	1.43035	0.000101952	0.0019507
ENSMUSG00000039395.8	-1.43454	0.000102405	0.00195717
ENSMUSG00000029126.7	-3.1118	0.000102572	0.00195818
ENSMUSG00000034579.17	-3.55733	0.000103276	0.00196798
ENSMUSG00000038518.15	-0.836363	0.000103317	0.00196798
ENSMUSG00000041939.14	-0.959621	0.000104121	0.00198108
ENSMUSG00000001663.10	-0.480575	0.000105194	0.00199482
ENSMUSG00000037625.7	-4.13359	0.000105078	0.00199482
ENSMUSG00000040724.5	-2.00261	0.000105164	0.00199482
ENSMUSG00000066357.6	-0.742588	0.000105635	0.00200097
ENSMUSG00000057133.14	0.659812	0.000107983	0.00204316
ENSMUSG00000024640.9	-0.971183	0.000108379	0.00204611
ENSMUSG00000026678.10	0.913647	0.000108289	0.00204611
ENSMUSG00000100510.7	-2.82548	0.000109132	0.00205805
ENSMUSG00000032041.15	0.688146	0.000111101	0.00209287
ENSMUSG00000031748.16	-1.22441	0.000111416	0.00209649
ENSMUSG00000025314.16	0.723132	0.000111799	0.00209758
ENSMUSG00000025427.14	-2.39546	0.000111966	0.00209758
ENSMUSG00000028150.14	-1.30822	0.000111785	0.00209758
ENSMUSG00000048782.15	-3.01505	0.000111877	0.00209758
ENSMUSG00000028778.15	-6.73384	0.000112182	0.00209932
ENSMUSG00000026959.13	-6.56737	0.000112326	0.00209971
ENSMUSG00000041078.7	-6.79041	0.000112507	0.00210078
ENSMUSG00000045284.9	-3.08086	0.000112748	0.00210298
ENSMUSG00000028755.3	-2.66849	0.000112982	0.00210505
ENSMUSG00000017412.15	-2.01959	0.000113241	0.00210586
ENSMUSG00000032186.15	-1.9307	0.000113272	0.00210586
ENSMUSG00000014846.12	-1.72088	0.000114643	0.00212902
ENSMUSG00000093930.2	-0.975859	0.000114972	0.00213279
ENSMUSG00000039987.15	0.763999	0.000117471	0.0021768
ENSMUSG00000035566.7	-2.04131	0.000117763	0.00217984
ENSMUSG00000000632.13	-3.00806	0.000118757	0.00219128
ENSMUSG00000005148.8	-2.01335	0.000118767	0.00219128
ENSMUSG00000026443.3	-2.23175	0.000118642	0.00219128
ENSMUSG00000067242.11	-2.08404	0.000119042	0.00219397
ENSMUSG00000021798.14	1.0301	0.000119775	0.0022051
ENSMUSG00000035783.8	1.02886	0.000121986	0.00224339
ENSMUSG00000049115.15	-3.87301	0.000122935	0.0022584
ENSMUSG00000046613.18	-5.896	0.000123185	0.00226056
ENSMUSG00000061601.15	-2.94652	0.000123478	0.0022635
ENSMUSG00000040435.12	1.01181	0.000124328	0.00227462
ENSMUSG00000054976.14	-9.61839	0.000124352	0.00227462
ENSMUSG00000047749.2	0.811	0.000125451	0.00229123
ENSMUSG00000057777.4	-2.86912	0.000125528	0.00229123
ENSMUSG00000000739.14	-0.966527	0.000125931	0.00229366
ENSMUSG00000028207.18	0.608048	0.000125842	0.00229366
ENSMUSG00000025089.15	-1.50637	0.000128438	0.00233684
ENSMUSG00000030525.8	-3.05845	0.000129432	0.00235241
ENSMUSG00000043542.12	0.85072	0.000129831	0.00235714
ENSMUSG00000028962.14	0.496595	0.000130033	0.0023583
ENSMUSG00000020083.13	-2.35011	0.000130352	0.00236158
ENSMUSG00000029761.16	0.964605	0.000130838	0.00236517
ENSMUSG00000039860.19	-6.45552	0.000130892	0.00236517
ENSMUSG00000053475.5	-1.48803	0.000130967	0.00236517
ENSMUSG00000070000.13	-2.57838	0.000133845	0.00241459
ENSMUSG00000040133.2	-3.21705	0.000133999	0.00241482
ENSMUSG00000029366.10	-0.961787	0.000135279	0.00243531
ENSMUSG00000032878.16	-0.829021	0.000135814	0.00244236
ENSMUSG00000022564.6	-1.0538	0.000136726	0.00245616
ENSMUSG00000022358.7	0.87517	0.000137355	0.00246488
ENSMUSG00000037972.6	-0.866874	0.000139508	0.00250087
ENSMUSG00000037784.14	0.902492	0.000143564	0.00257088
ENSMUSG00000029167.13	1.32463	0.000145419	0.00260137
ENSMUSG00000029552.19	0.923167	0.000145931	0.00260506
ENSMUSG00000091562.3	1.05632	0.000145787	0.00260506
ENSMUSG00000037111.9	0.452962	0.000146315	0.00260918
ENSMUSG00000054469.13	0.555458	0.000148856	0.00265172
ENSMUSG00000032788.15	-0.553923	0.000149755	0.00266494
ENSMUSG00000031210.10	-1.86932	0.000150229	0.00267059
ENSMUSG00000026737.12	0.690415	0.000152218	0.00270314
ENSMUSG00000005640.11	-3.58616	0.000152699	0.00270886
ENSMUSG00000048387.8	-0.892075	0.000153282	0.00271637
ENSMUSG00000021071.16	-4.17996	0.000154017	0.00272656
ENSMUSG00000011751.16	-4.26683	0.000155807	0.00275539
ENSMUSG00000024378.9	-1.23836	0.00015695	0.00277273
ENSMUSG00000043019.12	0.424391	0.000157852	0.0027829
ENSMUSG00000047221.5	-0.74279	0.000157837	0.0027829
ENSMUSG00000014599.10	0.533352	0.000158431	0.00278734
ENSMUSG00000016128.14	-0.688331	0.000158418	0.00278734
ENSMUSG00000001661.5	-1.25854	0.000158731	0.00278973
ENSMUSG00000044461.6	-2.27102	0.000159302	0.00279689
ENSMUSG00000070639.5	-1.93398	0.000160667	0.00281796
ENSMUSG00000025092.6	-1.46618	0.000161369	0.00282446
ENSMUSG00000032452.12	-2.16379	0.000161281	0.00282446
ENSMUSG00000027483.7	3.07219	0.000161574	0.00282515
ENSMUSG00000038533.15	0.575619	0.000161922	0.00282833
ENSMUSG00000025978.14	1.01644	0.000162746	0.00283981
ENSMUSG00000006782.16	-1.37172	0.00016622	0.00289462
ENSMUSG00000025586.17	-1.34386	0.000166227	0.00289462
ENSMUSG00000004105.8	-0.821051	0.000167795	0.00291894
ENSMUSG00000034936.2	0.986531	0.00016846	0.00292753
ENSMUSG00000043004.13	-3.55937	0.000170143	0.00295377
ENSMUSG00000033569.17	-7.12377	0.000170999	0.0029656
ENSMUSG00000004665.10	0.860414	0.000171968	0.00297636
ENSMUSG00000022512.2	-2.18228	0.000171849	0.00297636
ENSMUSG00000062252.8	-9.07203	0.000172425	0.00298123
ENSMUSG00000045319.13	-1.19888	0.000175176	0.00302573
ENSMUSG00000026833.18	-1.85739	0.000175614	0.00303023
ENSMUSG00000040093.15	1.11209	0.000178233	0.00306921
ENSMUSG00000047085.14	-2.58454	0.000178069	0.00306921
ENSMUSG00000030685.5	-0.975385	0.000178444	0.00306975
ENSMUSG00000042532.14	-3.85932	0.000181575	0.00312045
ENSMUSG00000040957.15	0.757714	0.000183301	0.00314695
ENSMUSG00000007944.8	-5.30417	0.000183899	0.00315403
ENSMUSG00000054792.15	0.537414	0.000184128	0.0031548
ENSMUSG00000050908.12	-1.65973	0.000184444	0.00315704
ENSMUSG00000013539.13	-1.11049	0.000185347	0.00316931
ENSMUSG00000008658.15	-4.5335	0.000187712	0.00320653
ENSMUSG00000020436.17	-8.86455	0.000188229	0.00321214
ENSMUSG00000052949.14	-1.93695	0.000190918	0.00325151
ENSMUSG00000073154.10	-6.59248	0.000190814	0.00325151
ENSMUSG00000045589.7	-7.83171	0.000191377	0.00325284
ENSMUSG00000095407.1	-3.40208	0.000191331	0.00325284
ENSMUSG00000024665.7	-0.706379	0.00019159	0.00325321
ENSMUSG00000022376.8	-3.68763	0.000192219	0.00326065
ENSMUSG00000078117.2	1.04399	0.000194421	0.00329473
ENSMUSG00000038486.9	-2.31733	0.000195378	0.00330766
ENSMUSG00000068923.14	-1.7985	0.000196417	0.00332194
ENSMUSG00000032786.16	-1.06728	0.000198104	0.00334715
ENSMUSG00000031398.13	-1.628	0.000203728	0.00343876
ENSMUSG00000035397.8	0.603471	0.000204928	0.0034556
ENSMUSG00000004347.16	1.30054	0.000206592	0.00348022
ENSMUSG00000024778.12	0.731678	0.00020789	0.00349863
ENSMUSG00000019785.14	-8.79944	0.00020958	0.00352358
ENSMUSG00000020374.16	-2.55406	0.000213376	0.00358388
ENSMUSG00000086607.7	2.68932	0.000218255	0.00366221
ENSMUSG00000006651.8	-1.89038	0.000220737	0.00370022
ENSMUSG00000016382.15	0.856392	0.000224421	0.00375828
ENSMUSG00000034810.7	-1.0106	0.000229022	0.00383084
ENSMUSG00000054409.5	-8.50653	0.000229203	0.00383084
ENSMUSG00000029445.13	-2.5442	0.00023054	0.00384188
ENSMUSG00000035873.8	0.910445	0.000230531	0.00384188
ENSMUSG00000049327.17	0.49239	0.000230379	0.00384188
ENSMUSG00000004085.14	0.808375	0.000232215	0.00386
ENSMUSG00000044934.13	0.711586	0.000232198	0.00386
ENSMUSG00000061878.15	1.19182	0.000232306	0.00386
ENSMUSG00000021313.16	0.852922	0.000232828	0.0038649
ENSMUSG00000054604.7	0.395768	0.000234111	0.00388241
ENSMUSG00000023067.13	0.849751	0.00023474	0.00388313
ENSMUSG00000049721.14	-3.48858	0.000234837	0.00388313
ENSMUSG00000070436.12	0.597925	0.000234547	0.00388313
ENSMUSG00000020590.16	0.385817	0.000236417	0.00390546
ENSMUSG00000067818.6	0.93297	0.000236863	0.00390904
ENSMUSG00000020140.15	-4.54027	0.000241008	0.00396976
ENSMUSG00000057265.13	-1.50907	0.000240883	0.00396976
ENSMUSG00000079056.12	-1.07444	0.000242342	0.00398788
ENSMUSG00000015647.9	0.879913	0.00024311	0.00399667
ENSMUSG00000025422.9	-1.23524	0.000243465	0.00399864
ENSMUSG00000037259.15	-2.4444	0.000244132	0.00400574
ENSMUSG00000013367.5	-1.19564	0.000244953	0.00401535
ENSMUSG00000051515.9	-1.69271	0.000247549	0.004054
ENSMUSG00000050503.8	0.868987	0.00024825	0.00406158
ENSMUSG00000066150.12	-2.78001	0.000250575	0.00409569
ENSMUSG00000031297.14	-3.13568	0.000252043	0.00411574
ENSMUSG00000027966.20	-3.19036	0.000253558	0.00413612
ENSMUSG00000079598.3	-4.28409	0.000253777	0.00413612
ENSMUSG00000005951.13	-1.31509	0.000256146	0.00416743
ENSMUSG00000040009.6	-2.30732	0.000256187	0.00416743
ENSMUSG00000032549.7	-1.92211	0.000257121	0.00417865
ENSMUSG00000039347.7	-1.89198	0.000259313	0.00421026
ENSMUSG00000029502.14	0.468819	0.000260738	0.00422937
ENSMUSG00000042961.13	-0.822328	0.000262032	0.00424631
ENSMUSG00000004530.12	0.717016	0.000265017	0.00429061
ENSMUSG00000029348.11	-2.20341	0.000268874	0.00434892
ENSMUSG00000022044.14	-2.6089	0.000269531	0.00435541
ENSMUSG00000037010.7	-1.27671	0.000270433	0.00436024
ENSMUSG00000037405.8	0.714281	0.000270531	0.00436024
ENSMUSG00000051502.6	-1.75286	0.000270597	0.00436024
ENSMUSG00000036067.12	-3.14404	0.000271271	0.00436697
ENSMUSG00000034171.13	-3.47707	0.000271645	0.00436887
ENSMUSG00000109006.2	-6.4647	0.000273556	0.00439547
ENSMUSG00000032224.15	0.972332	0.000276865	0.00444443
ENSMUSG00000045216.7	-0.612549	0.000279208	0.00447783
ENSMUSG00000042529.14	-2.0496	0.000280712	0.00449349
ENSMUSG00000090698.2	-1.50318	0.000280547	0.00449349
ENSMUSG00000021070.6	-0.995262	0.000286357	0.00457689
ENSMUSG00000086784.2	-0.909707	0.000286459	0.00457689
ENSMUSG00000044968.16	0.57845	0.000287648	0.00459159
ENSMUSG00000019254.16	0.72716	0.000288494	0.00460079
ENSMUSG00000030600.15	-2.78997	0.000289639	0.00461473
ENSMUSG00000036578.7	-2.50689	0.000292758	0.00466008
ENSMUSG00000023017.10	-4.02496	0.000295017	0.00469165
ENSMUSG00000047976.4	-2.03189	0.000297925	0.00473348
ENSMUSG00000028159.14	0.899351	0.000298386	0.0047364
ENSMUSG00000028832.11	-3.48673	0.000300836	0.00477084
ENSMUSG00000021262.15	-1.68172	0.000304679	0.00481683
ENSMUSG00000024395.8	0.72165	0.000304308	0.00481683
ENSMUSG00000026121.13	0.727891	0.000304458	0.00481683
ENSMUSG00000056486.17	-1.63565	0.000304866	0.00481683
ENSMUSG00000015619.10	-2.25246	0.000305448	0.00482156
ENSMUSG00000058454.15	-1.27365	0.000305753	0.0048219
ENSMUSG00000060314.13	-4.95863	0.00030632	0.00482639
ENSMUSG00000021448.7	-4.09284	0.000308518	0.00485652
ENSMUSG00000112837.1	-1.28427	0.000309854	0.00487305
ENSMUSG00000026817.14	-0.64358	0.000310324	0.00487595
ENSMUSG00000023094.14	-0.641661	0.000310835	0.00487948
ENSMUSG00000022523.9	-3.80195	0.000311561	0.00488637
ENSMUSG00000021194.6	-8.2755	0.000313785	0.00491674
ENSMUSG00000042045.6	5.23643	0.000317088	0.00496393
ENSMUSG00000068617.4	-4.62587	0.000317593	0.00496728
ENSMUSG00000020340.16	-3.44674	0.000318776	0.0049763
ENSMUSG00000026764.15	-3.72402	0.000318619	0.0049763
ENSMUSG00000034730.16	-2.76623	0.000319062	0.0049763
ENSMUSG00000039257.11	-1.03944	0.000319338	0.0049763
ENSMUSG00000021579.4	1.15297	0.000320348	0.00498748
ENSMUSG00000001467.5	-0.691727	0.000321336	0.0049983
ENSMUSG00000043460.6	-6.04603	0.000321866	0.00500198
ENSMUSG00000045763.8	-3.78073	0.000324894	0.00504444
ENSMUSG00000022217.14	-0.680075	0.000326796	0.00506936
ENSMUSG00000027499.12	0.690499	0.000328588	0.00509252
ENSMUSG00000046691.13	0.411332	0.000329422	0.0051008
ENSMUSG00000032733.6	0.583648	0.000329871	0.00510312
ENSMUSG00000038481.13	0.520344	0.000331036	0.00511651
ENSMUSG00000026305.15	0.839814	0.000332424	0.0051333
ENSMUSG00000031286.6	0.982687	0.000334951	0.00516765
ENSMUSG00000036641.9	-3.15644	0.000336394	0.00518521
ENSMUSG00000040086.13	1.7984	0.000338319	0.00521018
ENSMUSG00000017969.13	0.91415	0.000338763	0.00521231
ENSMUSG00000037341.14	-4.00009	0.000341292	0.00524648
ENSMUSG00000027523.19	-0.636323	0.000342753	0.00526085
ENSMUSG00000029059.9	-0.879691	0.000342844	0.00526085
ENSMUSG00000053166.14	-6.60765	0.000343154	0.00526087
ENSMUSG00000052698.15	-1.57824	0.000343647	0.0052637
ENSMUSG00000053024.14	-4.61438	0.000344947	0.00527886
ENSMUSG00000042622.13	0.934642	0.000346198	0.00528971
ENSMUSG00000062070.12	-0.725638	0.000346276	0.00528971
ENSMUSG00000050953.10	0.69599	0.000347785	0.005308
ENSMUSG00000053070.5	-1.65027	0.000349364	0.00532733
ENSMUSG00000052632.15	0.80987	0.000351723	0.00535851
ENSMUSG00000014602.15	-3.02842	0.000356817	0.00542088
ENSMUSG00000027427.13	0.560775	0.000356888	0.00542088
ENSMUSG00000050967.5	-4.25687	0.000357089	0.00542088
ENSMUSG00000079436.3	-6.38643	0.000356752	0.00542088
ENSMUSG00000032883.15	-0.831681	0.00035753	0.00542275
ENSMUSG00000030826.19	-1.15219	0.000360609	0.00546459
ENSMUSG00000026131.18	0.60721	0.000361384	0.00547148
ENSMUSG00000035458.15	1.6933	0.000364239	0.0055098
ENSMUSG00000027624.18	-0.617945	0.000364638	0.00551095
ENSMUSG00000022723.15	0.755058	0.000369066	0.00557293
ENSMUSG00000026442.14	-2.41613	0.000369613	0.00557625
ENSMUSG00000026414.13	0.923141	0.000370014	0.00557737
ENSMUSG00000039166.16	-0.816126	0.000370371	0.00557781
ENSMUSG00000020042.15	-1.26365	0.000375048	0.00564327
ENSMUSG00000070047.14	0.864756	0.00037549	0.00564493
ENSMUSG00000027536.6	0.838227	0.000376454	0.00565443
ENSMUSG00000042734.6	-2.27564	0.000376864	0.00565561
ENSMUSG00000038587.9	-1.04771	0.00037965	0.00569241
ENSMUSG00000041741.10	0.838201	0.000382686	0.00573289
ENSMUSG00000063334.16	0.46906	0.000383777	0.00574419
ENSMUSG00000038025.8	0.581875	0.000384472	0.00574954
ENSMUSG00000005611.15	0.906542	0.000385673	0.00575703
ENSMUSG00000026667.14	-1.08934	0.000386567	0.00575703
ENSMUSG00000027792.11	-0.784248	0.000386154	0.00575703
ENSMUSG00000028051.10	-5.91045	0.000386999	0.00575703
ENSMUSG00000030170.14	1.04949	0.000386665	0.00575703
ENSMUSG00000057315.14	0.498535	0.000386634	0.00575703
ENSMUSG00000020439.17	0.884467	0.000389492	0.00578906
ENSMUSG00000025511.14	-0.597195	0.00039243	0.00581752
ENSMUSG00000052914.4	-0.813802	0.000392115	0.00581752
ENSMUSG00000066595.9	-0.720103	0.000391952	0.00581752
ENSMUSG00000024012.17	-0.435383	0.000392803	0.00581799
ENSMUSG00000007872.3	0.575603	0.000394176	0.00582315
ENSMUSG00000024236.18	0.732394	0.000393496	0.00582315
ENSMUSG00000042292.16	0.576431	0.000393838	0.00582315
ENSMUSG00000036634.15	-3.30995	0.000394784	0.00582709
ENSMUSG00000018906.14	0.776748	0.000396271	0.00583892
ENSMUSG00000029650.10	-0.767179	0.000396169	0.00583892
ENSMUSG00000033427.14	1.09946	0.000398468	0.00586621
ENSMUSG00000026188.11	-3.24127	0.000400475	0.00589068
ENSMUSG00000049148.8	-2.57813	0.000401223	0.0058966
ENSMUSG00000050751.14	-5.63787	0.000402778	0.00591435
ENSMUSG00000028860.13	-1.5563	0.000404246	0.0059308
ENSMUSG00000045136.6	-3.60697	0.000409762	0.00600655
ENSMUSG00000022449.14	-2.81902	0.000412686	0.00603903
ENSMUSG00000074872.2	-6.55601	0.000412501	0.00603903
ENSMUSG00000040620.15	0.520638	0.000417114	0.0060986
ENSMUSG00000016918.15	0.736676	0.000417663	0.00610138
ENSMUSG00000005103.12	0.466661	0.000420539	0.00613813
ENSMUSG00000037996.17	-7.07033	0.000421132	0.00614154
ENSMUSG00000029608.10	-9.35082	0.000421578	0.00614279
ENSMUSG00000053965.10	0.723422	0.000423941	0.00617195
ENSMUSG00000027603.15	-1.99071	0.000425841	0.00619431
ENSMUSG00000051747.14	2.86345	0.00043111	0.00626562
ENSMUSG00000050965.14	-1.65421	0.000436521	0.00633884
ENSMUSG00000028214.13	1.15301	0.000437895	0.00634799
ENSMUSG00000037656.9	0.609308	0.000437818	0.00634799
ENSMUSG00000028976.10	2.8613	0.000439049	0.00635931
ENSMUSG00000001525.10	-0.907442	0.000441106	0.00637826
ENSMUSG00000039137.18	0.725179	0.000440941	0.00637826
ENSMUSG00000044197.8	0.656693	0.000443439	0.00640656
ENSMUSG00000025203.5	-1.28696	0.000445166	0.00640979
ENSMUSG00000029752.12	-1.32459	0.000444638	0.00640979
ENSMUSG00000042743.13	-1.91536	0.000444075	0.00640979
ENSMUSG00000074802.11	-1.98197	0.00044502	0.00640979
ENSMUSG00000035835.14	-2.23955	0.000447284	0.00643486
ENSMUSG00000042751.14	-3.43652	0.000453833	0.00652315
ENSMUSG00000070823.6	-6.48719	0.000454187	0.00652315
ENSMUSG00000015224.10	-1.54341	0.000457795	0.00656944
ENSMUSG00000049550.17	0.541791	0.000463488	0.00664554
ENSMUSG00000004035.12	0.778774	0.000465171	0.00666406
ENSMUSG00000070304.12	-2.24583	0.000466556	0.0066775
ENSMUSG00000091636.1	-9.19773	0.000466892	0.0066775
ENSMUSG00000041817.14	-9.20036	0.000472667	0.00675442
ENSMUSG00000001098.15	0.764227	0.000473237	0.0067569
ENSMUSG00000060568.14	-1.78613	0.000489784	0.00698732
ENSMUSG00000015533.9	-1.76925	0.000494101	0.00703713
ENSMUSG00000028347.14	-1.32945	0.000494072	0.00703713
ENSMUSG00000038780.14	0.450205	0.000495969	0.00705783
ENSMUSG00000025013.14	-4.70311	0.000497277	0.00706465
ENSMUSG00000111375.3	-1.44758	0.000497061	0.00706465
ENSMUSG00000026620.11	0.764613	0.000499711	0.00709331
ENSMUSG00000056413.16	-2.09965	0.000502162	0.00712217
ENSMUSG00000036564.17	-3.36917	0.000503822	0.00713979
ENSMUSG00000051537.9	-2.20133	0.000507484	0.0071857
ENSMUSG00000024130.15	-0.495019	0.000510505	0.00722248
ENSMUSG00000015806.12	-0.675387	0.000513759	0.00726105
ENSMUSG00000024677.13	0.98283	0.000514509	0.00726105
ENSMUSG00000039126.10	-3.06873	0.000514398	0.00726105
ENSMUSG00000032492.14	0.745277	0.000516273	0.00727991
ENSMUSG00000031391.18	-3.07929	0.000518076	0.00729327
ENSMUSG00000055430.4	-3.01197	0.000517658	0.00729327
ENSMUSG00000030257.16	-1.64382	0.00052097	0.00732796
ENSMUSG00000032392.11	-1.04451	0.000521651	0.00733149
ENSMUSG00000021182.15	-0.877607	0.000522982	0.00734415
ENSMUSG00000024907.6	-9.11044	0.000525763	0.00737713
ENSMUSG00000049421.13	0.528781	0.000526325	0.00737894
ENSMUSG00000037348.15	-1.26828	0.000526892	0.00738082
ENSMUSG00000051391.9	-0.950984	0.000532107	0.00744776
ENSMUSG00000031376.15	-7.09998	0.000533007	0.00745422
ENSMUSG00000031822.20	-0.96574	0.000533982	0.00746174
ENSMUSG00000062184.11	1.33829	0.00053929	0.00752974
ENSMUSG00000043953.12	1.13318	0.000542607	0.00756985
ENSMUSG00000037826.5	-0.69548	0.000543104	0.0075706
ENSMUSG00000029287.14	-0.536056	0.000546887	0.00761711
ENSMUSG00000015745.9	0.704739	0.000551079	0.00766922
ENSMUSG00000015305.6	0.552926	0.000554542	0.00771112
ENSMUSG00000031239.5	-0.736213	0.000557614	0.00774751
ENSMUSG00000018554.13	-1.33359	0.000558247	0.00774999
ENSMUSG00000066952.11	1.08702	0.000561723	0.00779191
ENSMUSG00000019863.7	-0.899529	0.000563105	0.00780473
ENSMUSG00000086567.1	0.732001	0.000566368	0.00784357
ENSMUSG00000025743.14	-0.955084	0.000569447	0.00787981
ENSMUSG00000078952.9	-3.83297	0.000569954	0.00788044
ENSMUSG00000030607.7	1.32299	0.000570928	0.00788112
ENSMUSG00000052364.4	-1.8262	0.000570768	0.00788112
ENSMUSG00000045667.14	-0.898798	0.000575978	0.0079444
ENSMUSG00000022048.8	-1.26371	0.000578746	0.00796968
ENSMUSG00000032666.16	-0.918152	0.000578704	0.00796968
ENSMUSG00000025037.6	-2.9337	0.000581538	0.00800166
ENSMUSG00000055200.7	0.919452	0.000582531	0.00800886
ENSMUSG00000002459.17	-5.79196	0.000584027	0.00802296
ENSMUSG00000038400.15	0.717737	0.000588633	0.00807972
ENSMUSG00000029722.15	-0.503612	0.000589571	0.00808609
ENSMUSG00000022096.14	0.98447	0.000593343	0.00811859
ENSMUSG00000029516.19	-2.29817	0.000593369	0.00811859
ENSMUSG00000036833.16	-0.72885	0.000592699	0.00811859
ENSMUSG00000063065.13	-0.805464	0.000595211	0.00813725
ENSMUSG00000035283.4	-1.0344	0.000597826	0.00815992
ENSMUSG00000040710.10	-1.16246	0.000597791	0.00815992
ENSMUSG00000038754.4	2.14517	0.000599549	0.00817688
ENSMUSG00000041729.15	-1.69797	0.000606679	0.00826752
ENSMUSG00000021281.15	0.961756	0.000611272	0.00832345
ENSMUSG00000037999.13	0.630631	0.000616813	0.0083922
ENSMUSG00000022321.15	-5.75821	0.000620421	0.00843456
ENSMUSG00000027827.16	0.91078	0.000621314	0.00843998
ENSMUSG00000060550.15	0.864452	0.000622713	0.00844551
ENSMUSG00000075588.6	0.972067	0.000622687	0.00844551
ENSMUSG00000000631.20	-0.402323	0.000623676	0.00845185
ENSMUSG00000035547.14	-1.72365	0.000625042	0.00846363
ENSMUSG00000014850.15	-0.598567	0.000629823	0.00852161
ENSMUSG00000038291.16	-0.986434	0.000630615	0.00852555
ENSMUSG00000051146.2	-1.94125	0.000631869	0.00853573
ENSMUSG00000028572.13	-1.64879	0.000633027	0.00853785
ENSMUSG00000031310.16	-0.432021	0.000632687	0.00853785
ENSMUSG00000015467.14	-2.51131	0.000636185	0.00857367
ENSMUSG00000025875.14	-1.025	0.000636746	0.00857444
ENSMUSG00000057457.11	-1.00303	0.000641182	0.00862736
ENSMUSG00000038170.15	0.514063	0.000649194	0.00871453
ENSMUSG00000049939.6	-1.97183	0.000648667	0.00871453
ENSMUSG00000054843.8	-0.952046	0.000648821	0.00871453
ENSMUSG00000016995.17	-2.32716	0.000649735	0.00871494
ENSMUSG00000036144.6	-0.679824	0.00065127	0.0087218
ENSMUSG00000068205.14	-1.65082	0.00065084	0.0087218
ENSMUSG00000027634.14	-0.5955	0.00065578	0.0087753
ENSMUSG00000037126.16	-1.8399	0.000657173	0.0087838
ENSMUSG00000073664.11	0.608949	0.000657445	0.0087838
ENSMUSG00000010505.16	-8.63553	0.000658481	0.00879075
ENSMUSG00000019256.17	-0.992695	0.000659163	0.00879296
ENSMUSG00000054850.4	-2.51861	0.000661144	0.00880983
ENSMUSG00000089706.7	-2.33994	0.000661461	0.00880983
ENSMUSG00000035580.10	-4.92495	0.000665065	0.00885092
ENSMUSG00000026202.13	-1.15812	0.000667964	0.00888257
ENSMUSG00000030739.18	-1.76149	0.000673118	0.00894413
ENSMUSG00000003934.5	-3.67584	0.000676064	0.00897628
ENSMUSG00000016940.18	-0.482677	0.000682631	0.00905641
ENSMUSG00000031824.15	-1.7309	0.000684407	0.00907291
ENSMUSG00000043924.16	-2.83359	0.000686393	0.00909218
ENSMUSG00000024593.15	-2.50107	0.000688066	0.00910726
ENSMUSG00000020160.18	-0.636692	0.000690083	0.00912687
ENSMUSG00000023088.16	-0.511451	0.000697003	0.00921124
ENSMUSG00000040016.16	-1.14851	0.000698769	0.00922744
ENSMUSG00000024222.16	1.09785	0.000704042	0.00928987
ENSMUSG00000052085.6	0.651448	0.00070705	0.00932235
ENSMUSG00000019066.13	-0.48408	0.000713734	0.0094032
ENSMUSG00000009894.15	-1.50823	0.000716322	0.00941547
ENSMUSG00000035576.13	-5.46577	0.000716048	0.00941547
ENSMUSG00000097487.7	1.111	0.000715688	0.00941547
ENSMUSG00000039740.6	-1.59408	0.000718845	0.00943811
ENSMUSG00000105703.2	-1.80313	0.000719152	0.00943811
ENSMUSG00000041324.14	0.846423	0.00071988	0.0094404
ENSMUSG00000036026.15	-0.587108	0.000721558	0.00944893
ENSMUSG00000102252.5	-1.83383	0.000721639	0.00944893
ENSMUSG00000006517.5	-1.55885	0.000725577	0.00949302
ENSMUSG00000020155.2	0.817354	0.00072612	0.00949302
ENSMUSG00000033855.15	0.709731	0.00072769	0.00950626
ENSMUSG00000003477.5	-0.73074	0.000731682	0.00955108
ENSMUSG00000002068.16	-1.40303	0.000733301	0.00956489
ENSMUSG00000001870.15	0.845758	0.000744122	0.00969861
ENSMUSG00000022305.13	-0.969657	0.000748601	0.0097421
ENSMUSG00000024533.16	0.595608	0.000748171	0.0097421
ENSMUSG00000025321.14	-1.51743	0.000755464	0.00982391
ENSMUSG00000032060.10	0.675252	0.00075854	0.00985639
ENSMUSG00000058672.7	-1.54761	0.00076098	0.00988057
ENSMUSG00000060935.6	0.600908	0.000763443	0.00990501
ENSMUSG00000033933.13	0.555366	0.00077264	0.0100091
ENSMUSG00000037989.15	-1.67038	0.000772605	0.0100091
ENSMUSG00000032374.14	0.773894	0.000775253	0.0100209
ENSMUSG00000048483.6	-8.3781	0.000774399	0.0100209
ENSMUSG00000049420.9	-5.96063	0.000775315	0.0100209
ENSMUSG00000029875.4	-5.61294	0.000776856	0.0100332
ENSMUSG00000048022.11	-3.88789	0.000777973	0.01004
ENSMUSG00000009216.7	-3.33774	0.000779577	0.0100466
ENSMUSG00000051166.10	-1.48015	0.000779659	0.0100466
ENSMUSG00000039115.13	0.894063	0.00078099	0.0100561
ENSMUSG00000019122.8	0.87809	0.000781704	0.0100563
ENSMUSG00000040563.13	-1.17093	0.000782184	0.0100563
ENSMUSG00000026315.13	0.760131	0.000787806	0.010121
ENSMUSG00000033420.12	0.71374	0.00078902	0.0101289
ENSMUSG00000022843.16	-0.805164	0.000790409	0.0101391
ENSMUSG00000027805.16	-1.76918	0.000793752	0.0101744
ENSMUSG00000020669.15	-1.3052	0.000795522	0.0101894
ENSMUSG00000023868.15	-1.69491	0.000797897	0.0102121
ENSMUSG00000029449.11	-2.85339	0.000802485	0.0102631
ENSMUSG00000022025.13	-5.39769	0.00080597	0.0102923
ENSMUSG00000032324.11	-0.365886	0.000805689	0.0102923
ENSMUSG00000024697.3	-1.96208	0.000810375	0.0103408
ENSMUSG00000032109.15	-0.562822	0.000811896	0.0103524
ENSMUSG00000033578.7	-1.41031	0.000814591	0.010379
ENSMUSG00000025239.3	0.501101	0.000815295	0.0103796
ENSMUSG00000034912.17	-2.13668	0.000815856	0.0103796
ENSMUSG00000044024.15	-3.56595	0.000820057	0.0104253
ENSMUSG00000004451.14	0.507069	0.000824666	0.0104727
ENSMUSG00000032261.16	-1.27128	0.000826199	0.0104727
ENSMUSG00000037936.15	-0.895996	0.000826858	0.0104727
ENSMUSG00000050192.8	-1.00966	0.000826693	0.0104727
ENSMUSG00000076431.4	-0.717731	0.000825557	0.0104727
ENSMUSG00000002032.17	-1.22135	0.000832324	0.0105185
ENSMUSG00000032625.14	-1.34105	0.000831734	0.0105185
ENSMUSG00000053560.4	0.696733	0.000831537	0.0105185
ENSMUSG00000061451.13	-2.34731	0.000836915	0.0105687
ENSMUSG00000033717.5	-1.86139	0.000840565	0.0106069
ENSMUSG00000025892.16	-1.39792	0.000843817	0.0106401
ENSMUSG00000037679.9	-0.403177	0.000845273	0.0106506
ENSMUSG00000014956.15	0.613677	0.000846737	0.0106511
ENSMUSG00000021690.10	0.579968	0.00084719	0.0106511
ENSMUSG00000031278.12	-0.52889	0.000846074	0.0106511
ENSMUSG00000029403.14	-1.44345	0.000849811	0.0106762
ENSMUSG00000023809.9	-1.47402	0.000852204	0.0106984
ENSMUSG00000058626.16	5.51338	0.000854853	0.0107237
ENSMUSG00000036437.6	0.916522	0.000860291	0.010784
ENSMUSG00000030268.17	-2.54834	0.000863397	0.0108082
ENSMUSG00000032735.14	-1.16886	0.000863487	0.0108082
ENSMUSG00000032291.8	-6.10579	0.000866528	0.0108383
ENSMUSG00000047787.7	-1.27325	0.000867385	0.010841
ENSMUSG00000004637.15	-0.673648	0.000869138	0.010855
ENSMUSG00000028360.9	-3.91969	0.00087249	0.0108889
ENSMUSG00000033900.13	-2.18011	0.000874915	0.0109112
ENSMUSG00000040557.14	-0.884352	0.000875852	0.0109149
ENSMUSG00000028364.15	0.977775	0.000882494	0.0109896
ENSMUSG00000035314.10	-0.878089	0.000887555	0.0110446
ENSMUSG00000032118.16	-0.603157	0.000889565	0.0110615
ENSMUSG00000042604.5	-6.01278	0.000892424	0.0110809
ENSMUSG00000043843.16	-6.01278	0.000892424	0.0110809
ENSMUSG00000026489.13	-1.15801	0.000900539	0.0111735
ENSMUSG00000044017.16	0.651733	0.000903625	0.0112036
ENSMUSG00000001930.17	0.76366	0.000905086	0.0112136
ENSMUSG00000028944.14	-0.441982	0.000914508	0.0113221
ENSMUSG00000025475.17	-3.72119	0.000917746	0.0113539
ENSMUSG00000022136.8	0.480549	0.00091894	0.0113605
ENSMUSG00000024913.16	0.560246	0.000919688	0.0113615
ENSMUSG00000079017.3	-0.94409	0.000921332	0.0113735
ENSMUSG00000054519.8	0.664174	0.000924633	0.011406
ENSMUSG00000037685.15	-1.09466	0.000927611	0.0114345
ENSMUSG00000026527.13	-0.617788	0.000939798	0.0115764
ENSMUSG00000020048.13	0.385665	0.000941278	0.0115862
ENSMUSG00000019235.9	-2.17735	0.000957011	0.0117714
ENSMUSG00000029802.13	-0.726211	0.000957783	0.0117724
ENSMUSG00000024912.5	1.92997	0.000971391	0.011931
ENSMUSG00000027358.6	0.806345	0.00097816	0.0120055
ENSMUSG00000046096.7	0.430422	0.000981125	0.0120273
ENSMUSG00000056091.12	0.841669	0.000981343	0.0120273
ENSMUSG00000055214.15	-4.46054	0.000982282	0.0120301
ENSMUSG00000043913.14	1.46591	0.000983401	0.0120352
ENSMUSG00000093536.7	-4.78936	0.000984795	0.0120436
ENSMUSG00000073293.4	-2.02616	0.000986583	0.0120568
ENSMUSG00000049971.17	-4.20696	0.000992699	0.0121109
ENSMUSG00000056411.2	-1.8987	0.000993091	0.0121109
ENSMUSG00000102752.1	0.784471	0.000993137	0.0121109
ENSMUSG00000027660.16	0.772332	0.000994674	0.0121123
ENSMUSG00000033295.14	-1.40133	0.000994329	0.0121123
ENSMUSG00000025246.13	0.433338	0.000995629	0.0121153
ENSMUSG00000032038.7	-0.622375	0.0010008	0.0121695
ENSMUSG00000020672.14	0.818777	0.00100173	0.0121721
ENSMUSG00000068551.12	-0.505431	0.00100612	0.0122168
ENSMUSG00000034855.13	-2.0338	0.00101137	0.0122718
ENSMUSG00000020774.9	-0.9296	0.0010147	0.0123034
ENSMUSG00000028031.6	-1.4089	0.00101636	0.0123148
ENSMUSG00000022309.9	-0.894261	0.00101968	0.0123288
ENSMUSG00000050390.12	-0.900325	0.0010189	0.0123288
ENSMUSG00000074039.10	1.09935	0.00101959	0.0123288
ENSMUSG00000038193.4	-3.10255	0.00102356	0.0123669
ENSMUSG00000020534.14	-1.45337	0.00102955	0.0124304
ENSMUSG00000047867.11	-0.790255	0.00103334	0.0124673
ENSMUSG00000086096.1	-4.52488	0.00103411	0.0124678
ENSMUSG00000097324.8	1.21192	0.0010439	0.0125769
ENSMUSG00000085382.1	1.0677	0.00104645	0.0125988
ENSMUSG00000074305.9	0.566208	0.00105062	0.0126401
ENSMUSG00000020284.16	-0.669343	0.0010524	0.0126447
ENSMUSG00000058056.16	0.88253	0.00105249	0.0126447
ENSMUSG00000026640.12	0.668006	0.00105925	0.012717
ENSMUSG00000026643.16	0.421138	0.00106052	0.0127232
ENSMUSG00000027177.14	0.546437	0.00106254	0.0127386
ENSMUSG00000032744.4	0.901731	0.00106582	0.0127598
ENSMUSG00000071369.11	0.500167	0.00106552	0.0127598
ENSMUSG00000025189.9	-4.26879	0.00106947	0.0127946
ENSMUSG00000031955.10	0.596484	0.00107213	0.0128085
ENSMUSG00000043456.16	-2.55131	0.00107185	0.0128085
ENSMUSG00000021037.7	0.36922	0.00107313	0.0128114
ENSMUSG00000033792.12	-1.29859	0.0010857	0.0129524
ENSMUSG00000047767.17	0.670448	0.00110078	0.0131232
ENSMUSG00000022421.18	-0.971652	0.0011066	0.0131833
ENSMUSG00000018920.11	0.742964	0.00111874	0.0133186
ENSMUSG00000026888.14	0.452497	0.00112153	0.0133425
ENSMUSG00000063600.14	-5.48387	0.00112453	0.0133595
ENSMUSG00000086596.2	0.973217	0.0011238	0.0133595
ENSMUSG00000026797.16	-1.55981	0.00113451	0.0134687
ENSMUSG00000037031.10	-1.06424	0.00113786	0.0134992
ENSMUSG00000014837.15	-2.37884	0.00114129	0.0135304
ENSMUSG00000021375.10	0.612572	0.0011507	0.0136324
ENSMUSG00000018931.3	0.529814	0.00115498	0.0136737
ENSMUSG00000039929.14	0.712733	0.00115749	0.0136844
ENSMUSG00000107689.1	-1.26134	0.0011569	0.0136844
ENSMUSG00000015478.13	-0.50416	0.00116321	0.0137267
ENSMUSG00000029469.14	0.460769	0.00116429	0.0137267
ENSMUSG00000034349.14	0.574546	0.00116242	0.0137267
ENSMUSG00000037509.20	-2.14686	0.00116358	0.0137267
ENSMUSG00000053886.4	-1.26477	0.00116945	0.013778
ENSMUSG00000001089.14	0.533844	0.00117662	0.0138529
ENSMUSG00000006715.11	-1.0053	0.00117911	0.0138726
ENSMUSG00000034227.7	-3.91226	0.00118176	0.0138942
ENSMUSG00000026893.4	-1.49998	0.00119512	0.0140416
ENSMUSG00000022199.11	-1.36229	0.00119688	0.0140526
ENSMUSG00000029009.17	0.636829	0.00119983	0.0140776
ENSMUSG00000006740.13	0.393489	0.00120587	0.0141049
ENSMUSG00000027598.16	0.3521	0.00120626	0.0141049
ENSMUSG00000031385.14	-2.32734	0.00120713	0.0141049
ENSMUSG00000035834.11	-1.83475	0.00120692	0.0141049
ENSMUSG00000053799.6	-0.462285	0.00120484	0.0141049
ENSMUSG00000066705.7	-2.74821	0.00120615	0.0141049
ENSMUSG00000026721.15	-0.503095	0.00120872	0.0141138
ENSMUSG00000036139.6	-2.7585	0.00122504	0.0142946
ENSMUSG00000034520.14	0.759664	0.00122749	0.0143134
ENSMUSG00000032338.9	-3.32116	0.00122992	0.014332
ENSMUSG00000011256.16	-1.27694	0.0012334	0.0143627
ENSMUSG00000067787.10	-0.770406	0.00123679	0.0143923
ENSMUSG00000034818.16	-2.37251	0.00123785	0.0143948
ENSMUSG00000029621.14	-0.465651	0.00123904	0.0143989
ENSMUSG00000010663.4	-0.442479	0.0012416	0.0144188
ENSMUSG00000020116.7	0.436171	0.00125124	0.0145208
ENSMUSG00000101304.1	-1.72655	0.00125322	0.014534
ENSMUSG00000028434.12	-1.57686	0.00125722	0.0145704
ENSMUSG00000031004.8	1.01527	0.0012662	0.0146645
ENSMUSG00000038843.17	0.704711	0.00126747	0.0146693
ENSMUSG00000022508.5	-0.976197	0.00126899	0.0146769
ENSMUSG00000042246.5	-1.82614	0.00127038	0.014683
ENSMUSG00000039686.14	-0.426794	0.00128899	0.014888
ENSMUSG00000021453.2	0.792569	0.00129131	0.0149047
ENSMUSG00000025175.12	-0.897505	0.00129308	0.0149151
ENSMUSG00000030747.5	-1.21372	0.00129641	0.0149434
ENSMUSG00000025147.7	0.61842	0.0012994	0.0149677
ENSMUSG00000052105.16	-1.96736	0.00130291	0.014998
ENSMUSG00000028967.10	0.709836	0.00130592	0.0150225
ENSMUSG00000021701.8	-0.993261	0.00130823	0.0150389
ENSMUSG00000032531.15	-0.770265	0.00131564	0.0150943
ENSMUSG00000033863.1	0.651586	0.00131571	0.0150943
ENSMUSG00000090841.2	0.737437	0.00131523	0.0150943
ENSMUSG00000052852.8	-2.88617	0.0013304	0.0152526
ENSMUSG00000032036.15	-1.8912	0.00133888	0.0153395
ENSMUSG00000037722.8	0.69869	0.00134332	0.0153801
ENSMUSG00000020571.12	0.37484	0.00134652	0.0153952
ENSMUSG00000040097.16	-0.951046	0.00134686	0.0153952
ENSMUSG00000052934.14	-0.468619	0.00134735	0.0153952
ENSMUSG00000028654.13	-1.40397	0.00135132	0.0154302
ENSMUSG00000054252.17	1.03935	0.00136238	0.0155461
ENSMUSG00000020635.8	-1.71355	0.00136976	0.0156094
ENSMUSG00000040856.17	-2.71172	0.00136963	0.0156094
ENSMUSG00000066829.7	0.576082	0.00138462	0.0157577
ENSMUSG00000100291.6	2.72647	0.00138439	0.0157577
ENSMUSG00000046785.8	-0.828133	0.00138567	0.0157591
ENSMUSG00000030983.4	0.38961	0.0013937	0.0158398
ENSMUSG00000023064.4	-2.46087	0.00140752	0.0159757
ENSMUSG00000032253.13	0.501086	0.00140724	0.0159757
ENSMUSG00000030222.13	-2.72448	0.00140973	0.0159901
ENSMUSG00000097960.1	-2.36952	0.00141272	0.0160134
ENSMUSG00000046731.4	0.565877	0.00141488	0.0160271
ENSMUSG00000030327.8	-0.978118	0.00141602	0.0160295
ENSMUSG00000046562.5	0.525802	0.00141874	0.0160495
ENSMUSG00000025607.15	-0.428526	0.00142509	0.0161
ENSMUSG00000041669.15	-2.82736	0.00142486	0.0161
ENSMUSG00000060882.5	-2.10668	0.00142693	0.0161101
ENSMUSG00000042258.13	-2.12115	0.00142929	0.0161261
ENSMUSG00000021256.5	-1.45961	0.00143836	0.016193
ENSMUSG00000022911.10	0.512022	0.00143744	0.016193
ENSMUSG00000055733.6	-2.0261	0.00143756	0.016193
ENSMUSG00000078670.3	-1.02334	0.00143902	0.016193
ENSMUSG00000033629.6	-0.649575	0.00144481	0.0162474
ENSMUSG00000017817.11	0.88673	0.00144831	0.0162761
ENSMUSG00000062825.15	1.29356	0.00146301	0.0164304
ENSMUSG00000043153.6	-1.13435	0.00146576	0.0164505
ENSMUSG00000032064.17	-1.02537	0.00146833	0.0164576
ENSMUSG00000045312.12	-1.41708	0.00146823	0.0164576
ENSMUSG00000038576.15	-2.60825	0.00147225	0.0164691
ENSMUSG00000048458.8	0.816274	0.00147085	0.0164691
ENSMUSG00000052133.16	-2.22644	0.00147171	0.0164691
ENSMUSG00000001105.15	0.520805	0.00147602	0.0165004
ENSMUSG00000038429.10	-0.777934	0.00147791	0.0165107
ENSMUSG00000043857.16	0.866342	0.00148764	0.0166085
ENSMUSG00000028803.18	-1.2735	0.00149257	0.0166418
ENSMUSG00000052512.17	1.03133	0.0014921	0.0166418
ENSMUSG00000030638.13	-3.00488	0.00149919	0.0167026
ENSMUSG00000034290.9	0.394851	0.00149998	0.0167026
ENSMUSG00000022235.15	-1.1939	0.00150889	0.0167909
ENSMUSG00000028439.14	-1.19855	0.00152068	0.016911
ENSMUSG00000025038.7	0.843567	0.00152797	0.016981
ENSMUSG00000041014.17	-6.82576	0.00153264	0.0170218
ENSMUSG00000025816.15	-0.936041	0.00153777	0.0170625
ENSMUSG00000030654.9	-0.709902	0.0015383	0.0170625
ENSMUSG00000015312.9	0.960967	0.00154869	0.0171665
ENSMUSG00000034282.3	-2.93524	0.00155394	0.0172136
ENSMUSG00000028656.14	0.562841	0.00157862	0.0174684
ENSMUSG00000033768.16	-2.27289	0.001579	0.0174684
ENSMUSG00000020732.13	-1.8511	0.00158772	0.0175495
ENSMUSG00000032575.16	0.546135	0.00158839	0.0175495
ENSMUSG00000034793.15	-0.500672	0.00159016	0.0175577
ENSMUSG00000036820.11	-0.612347	0.00159871	0.0176407
ENSMUSG00000036782.13	0.475958	0.00161692	0.01783
ENSMUSG00000038473.14	0.856675	0.00161821	0.0178327
ENSMUSG00000039230.14	-0.691392	0.00162539	0.0179002
ENSMUSG00000036580.15	0.342302	0.00164366	0.0180899
ENSMUSG00000042507.15	0.584776	0.00164533	0.0180965
ENSMUSG00000026824.11	-3.70108	0.00166111	0.0182583
ENSMUSG00000054408.9	0.437916	0.00167361	0.0183838
ENSMUSG00000069792.5	0.847714	0.00167936	0.0184351
ENSMUSG00000047879.16	-0.478083	0.00168068	0.0184377
ENSMUSG00000020954.16	0.439926	0.00168483	0.0184714
ENSMUSG00000034295.9	-1.52164	0.00169079	0.018519
ENSMUSG00000055053.18	-0.458139	0.00169135	0.018519
ENSMUSG00000042675.15	-0.362311	0.00170826	0.0186921
ENSMUSG00000040152.8	0.756751	0.0017116	0.0187167
ENSMUSG00000027524.9	-2.88655	0.00173515	0.0189621
ENSMUSG00000032366.15	0.724798	0.00174107	0.0190024
ENSMUSG00000053192.9	-2.71235	0.00174067	0.0190024
ENSMUSG00000059713.12	-1.38843	0.00174359	0.0190177
ENSMUSG00000032023.7	-6.49878	0.0017473	0.0190217
ENSMUSG00000051098.6	-1.30476	0.00174638	0.0190217
ENSMUSG00000060534.15	-5.79331	0.00174644	0.0190217
ENSMUSG00000031605.8	-0.640221	0.00174857	0.0190234
ENSMUSG00000037169.15	-3.1442	0.00175078	0.0190353
ENSMUSG00000002799.6	-0.691736	0.0017531	0.0190484
ENSMUSG00000052584.10	-2.2594	0.00176323	0.0191454
ENSMUSG00000066189.9	-6.50061	0.00176428	0.0191454
ENSMUSG00000029032.12	-2.35395	0.00177146	0.0192111
ENSMUSG00000034059.13	-1.19503	0.00177259	0.0192111
ENSMUSG00000031934.14	-1.99961	0.00178363	0.0193185
ENSMUSG00000038026.12	-5.0338	0.00179091	0.019385
ENSMUSG00000032220.10	0.731591	0.0017954	0.019409
ENSMUSG00000052974.8	-1.50773	0.00179538	0.019409
ENSMUSG00000064179.13	1.0728	0.00180313	0.0194803
ENSMUSG00000028524.21	-1.749	0.00181668	0.0196142
ENSMUSG00000019907.10	0.743618	0.00181999	0.0196374
ENSMUSG00000059714.13	-0.71067	0.00182921	0.0197244
ENSMUSG00000032532.7	2.50164	0.00183511	0.0197631
ENSMUSG00000042364.11	0.497142	0.00183454	0.0197631
ENSMUSG00000003341.9	-5.05212	0.00183717	0.0197728
ENSMUSG00000026482.13	-0.467069	0.00183902	0.0197802
ENSMUSG00000031382.14	4.66975	0.0018549	0.0199384
ENSMUSG00000021373.16	0.762756	0.0018595	0.0199752
ENSMUSG00000024421.16	0.901785	0.00186442	0.0200155
ENSMUSG00000027428.9	0.388375	0.00187617	0.020129
ENSMUSG00000035198.9	-0.487014	0.00188766	0.0202395
ENSMUSG00000032179.7	-2.20236	0.0018889	0.0202401
ENSMUSG00000003657.9	-5.8551	0.00190561	0.0203237
ENSMUSG00000032018.14	-0.749992	0.00189852	0.0203237
ENSMUSG00000036111.8	-1.41448	0.00190147	0.0203237
ENSMUSG00000040428.19	-1.02919	0.00190094	0.0203237
ENSMUSG00000042549.10	0.944642	0.00190624	0.0203237
ENSMUSG00000049670.8	-2.11665	0.00190357	0.0203237
ENSMUSG00000071708.11	-1.70897	0.00190103	0.0203237
ENSMUSG00000072694.7	-1.69677	0.00190564	0.0203237
ENSMUSG00000031557.16	0.613432	0.00190802	0.0203299
ENSMUSG00000025375.15	-1.51381	0.00191769	0.02041
ENSMUSG00000064294.12	-1.63296	0.00191793	0.02041
ENSMUSG00000022636.13	-0.608899	0.00192429	0.0204573
ENSMUSG00000034459.8	-1.65376	0.00192597	0.0204573
ENSMUSG00000042208.15	-0.544258	0.00192519	0.0204573
ENSMUSG00000071347.3	-0.941925	0.00192802	0.0204663
ENSMUSG00000071064.13	-0.618124	0.0019337	0.0205138
ENSMUSG00000013076.17	0.418601	0.00193688	0.0205348
ENSMUSG00000039637.14	-0.534674	0.00194176	0.0205737
ENSMUSG00000039883.5	-0.782454	0.00194435	0.0205884
ENSMUSG00000018965.11	-1.11191	0.00195663	0.0207055
ENSMUSG00000030303.15	-3.60911	0.00195793	0.0207064
ENSMUSG00000006342.15	-0.895027	0.00196333	0.0207507
ENSMUSG00000004319.15	-0.787332	0.00196767	0.0207775
ENSMUSG00000030613.13	0.417224	0.00196831	0.0207775
ENSMUSG00000025872.5	-0.465913	0.00197458	0.0208282
ENSMUSG00000069911.10	-3.44878	0.00197555	0.0208282
ENSMUSG00000050730.17	-0.686816	0.00197974	0.0208595
ENSMUSG00000051674.14	-0.66007	0.00199238	0.0209797
ENSMUSG00000027408.7	-0.578324	0.00200106	0.0210581
ENSMUSG00000049339.16	-0.401668	0.00200641	0.0210916
ENSMUSG00000054808.15	0.656966	0.00200672	0.0210916
ENSMUSG00000027102.4	-0.979962	0.00200806	0.0210927
ENSMUSG00000022610.9	-0.549139	0.00201283	0.0211298
ENSMUSG00000028195.4	-1.20526	0.00201951	0.0211868
ENSMUSG00000010803.13	-3.69527	0.00202368	0.0212176
ENSMUSG00000030935.15	-1.32715	0.00204061	0.0213819
ENSMUSG00000022540.16	-0.723907	0.00204928	0.0214521
ENSMUSG00000041670.16	-2.78314	0.00204983	0.0214521
ENSMUSG00000027661.4	0.782306	0.00207059	0.0216428
ENSMUSG00000031024.13	0.700707	0.00207025	0.0216428
ENSMUSG00000042359.18	-1.1439	0.00207752	0.0217019
ENSMUSG00000006731.10	-1.61332	0.00208146	0.0217165
ENSMUSG00000029869.7	-1.06715	0.00208082	0.0217165
ENSMUSG00000036306.13	-1.84944	0.00208829	0.0217744
ENSMUSG00000087658.2	0.843924	0.00209283	0.0218084
ENSMUSG00000035441.14	0.669694	0.00210116	0.0218819
ENSMUSG00000000303.12	-3.57613	0.00210806	0.0219403
ENSMUSG00000038239.11	0.963944	0.00212434	0.0220963
ENSMUSG00000046027.17	-0.742313	0.00214208	0.0222672
ENSMUSG00000041986.16	-3.02776	0.00214797	0.0223012
ENSMUSG00000057606.14	-2.85226	0.00214705	0.0223012
ENSMUSG00000037872.5	-1.44969	0.00215282	0.022338
ENSMUSG00000037652.15	0.434018	0.00215496	0.0223465
ENSMUSG00000034254.17	-0.471033	0.00216194	0.0224053
ENSMUSG00000026918.16	0.392015	0.00217011	0.0224764
ENSMUSG00000030518.17	-6.40519	0.00217853	0.0225499
ENSMUSG00000030059.15	0.417219	0.00219082	0.0226633
ENSMUSG00000037638.5	0.754556	0.00220085	0.0227532
ENSMUSG00000078794.4	0.763033	0.00221075	0.0228418
ENSMUSG00000021676.9	-0.871139	0.0022184	0.0229069
ENSMUSG00000040447.15	-0.829038	0.00222174	0.0229275
ENSMUSG00000036622.15	-1.05484	0.00222417	0.0229387
ENSMUSG00000028339.17	0.760917	0.0022396	0.0230838
ENSMUSG00000086843.3	0.612596	0.00224613	0.0231372
ENSMUSG00000078349.2	-0.959149	0.00225741	0.0232393
ENSMUSG00000029467.15	0.524277	0.00226761	0.0233302
ENSMUSG00000035158.15	0.611666	0.00227781	0.0234108
ENSMUSG00000040687.16	-1.42016	0.00227818	0.0234108
ENSMUSG00000018446.8	-0.415076	0.00228409	0.0234432
ENSMUSG00000042451.12	-5.69213	0.00228272	0.0234432
ENSMUSG00000021009.15	0.438824	0.00230196	0.0236124
ENSMUSG00000028173.10	0.568923	0.00230607	0.0236403
ENSMUSG00000066058.11	-2.80048	0.00230856	0.0236517
ENSMUSG00000024743.15	-1.27001	0.00231299	0.0236828
ENSMUSG00000027993.16	-1.03366	0.00231738	0.0237135
ENSMUSG00000031548.7	0.574614	0.00232757	0.0237892
ENSMUSG00000059412.7	-1.86681	0.00232684	0.0237892
ENSMUSG00000019987.9	-4.46103	0.00233883	0.02389
ENSMUSG00000021944.15	2.24267	0.00234368	0.0239252
ENSMUSG00000023032.12	-1.36541	0.00237259	0.0242058
ENSMUSG00000030226.12	-5.75901	0.00238021	0.024269
ENSMUSG00000108255.1	-3.17107	0.00238953	0.0243495
ENSMUSG00000042182.16	-2.24215	0.00239657	0.0244067
ENSMUSG00000014907.10	0.659784	0.00240693	0.0244975
ENSMUSG00000049878.13	0.551337	0.00241006	0.0245148
ENSMUSG00000036644.15	-0.44268	0.00241625	0.0245484
ENSMUSG00000062960.10	-0.983289	0.00241551	0.0245484
ENSMUSG00000009293.17	0.392247	0.0024201	0.0245582
ENSMUSG00000039375.16	-2.54591	0.00241926	0.0245582
ENSMUSG00000040433.16	0.535858	0.00242679	0.0246115
ENSMUSG00000038765.13	-5.4498	0.00244064	0.0247373
ENSMUSG00000022212.15	-2.07488	0.00247229	0.0250432
ENSMUSG00000042642.13	-0.744054	0.00248625	0.0251696
ENSMUSG00000035798.14	-0.788191	0.00249448	0.0252347
ENSMUSG00000070720.3	0.628787	0.00249564	0.0252347
ENSMUSG00000051669.5	0.828553	0.00250469	0.0253112
ENSMUSG00000036499.9	0.381975	0.00251406	0.0253855
ENSMUSG00000040472.15	-0.741567	0.00251502	0.0253855
ENSMUSG00000062563.15	-0.559077	0.00251813	0.0254018
ENSMUSG00000037921.15	-1.10092	0.00252209	0.0254268
ENSMUSG00000034761.15	0.437183	0.0025273	0.0254341
ENSMUSG00000041702.7	0.467528	0.00252578	0.0254341
ENSMUSG00000055691.5	1.06749	0.0025265	0.0254341
ENSMUSG00000038086.4	0.858788	0.00253232	0.0254696
ENSMUSG00000073557.11	0.648872	0.00253566	0.0254881
ENSMUSG00000052727.6	-0.852917	0.00253829	0.0254995
ENSMUSG00000042515.13	0.807218	0.00254573	0.0255592
ENSMUSG00000056888.11	0.844384	0.00255198	0.025607
ENSMUSG00000002413.15	0.39206	0.00255977	0.02567
ENSMUSG00000050578.10	2.63454	0.00256248	0.0256821
ENSMUSG00000000600.15	0.440701	0.00256892	0.0257314
ENSMUSG00000051107.4	-1.83432	0.00257467	0.0257739
ENSMUSG00000025733.17	-0.607085	0.00258082	0.0258203
ENSMUSG00000039533.8	-2.29851	0.00258991	0.0258961
ENSMUSG00000054779.5	2.12439	0.00259845	0.0259662
ENSMUSG00000054640.14	0.737726	0.00261323	0.0260986
ENSMUSG00000024477.3	0.561241	0.00261998	0.0261508
ENSMUSG00000028194.15	-1.91355	0.002631	0.0262453
ENSMUSG00000070337.4	-5.12671	0.00263512	0.0262711
ENSMUSG00000034641.2	0.779393	0.00263754	0.0262798
ENSMUSG00000016253.12	-0.615234	0.00264009	0.0262899
ENSMUSG00000071753.11	-3.64921	0.00264533	0.0263267
ENSMUSG00000033308.16	-1.17575	0.00264785	0.0263364
ENSMUSG00000010797.6	1.14345	0.00265172	0.0263595
ENSMUSG00000044433.16	-0.937563	0.00266072	0.0264336
ENSMUSG00000005089.15	-1.92612	0.00266852	0.0264956
ENSMUSG00000033007.15	-5.2242	0.00267094	0.0265042
ENSMUSG00000031409.1	1.06634	0.00267321	0.0265113
ENSMUSG00000026502.13	0.520958	0.00268209	0.0265839
ENSMUSG00000001657.7	-1.24677	0.00268503	0.0265866
ENSMUSG00000042428.6	-1.69803	0.00268549	0.0265866
ENSMUSG00000020562.7	-5.57356	0.0026971	0.0266861
ENSMUSG00000086171.7	-4.93986	0.00269911	0.0266905
ENSMUSG00000038963.15	-1.88645	0.00270256	0.0267091
ENSMUSG00000033377.14	-0.90403	0.00270613	0.026729
ENSMUSG00000020818.16	-0.44135	0.00271505	0.0268015
ENSMUSG00000027257.13	0.502926	0.00273185	0.0269361
ENSMUSG00000049516.9	0.641111	0.00273043	0.0269361
ENSMUSG00000060771.14	0.584189	0.00273909	0.0269919
ENSMUSG00000018548.15	-0.786009	0.0027407	0.0269922
ENSMUSG00000102312.1	-6.30511	0.00274789	0.0270474
ENSMUSG00000024758.14	-0.737729	0.00276327	0.0271831
ENSMUSG00000024780.7	0.384355	0.00281269	0.0276137
ENSMUSG00000034135.15	0.348576	0.00281353	0.0276137
ENSMUSG00000037224.15	-1.34316	0.00281283	0.0276137
ENSMUSG00000084898.1	-6.29454	0.00281015	0.0276137
ENSMUSG00000027546.15	-1.05595	0.00282728	0.0277328
ENSMUSG00000022651.5	-2.29758	0.00283268	0.0277698
ENSMUSG00000011832.15	-0.601585	0.00283705	0.0277806
ENSMUSG00000031347.12	0.59819	0.00283616	0.0277806
ENSMUSG00000037820.15	0.605489	0.00284297	0.0278226
ENSMUSG00000035000.8	0.659204	0.00285694	0.0279433
ENSMUSG00000076534.6	-5.08985	0.00287506	0.0281044
ENSMUSG00000035164.8	0.466995	0.00287909	0.0281276
ENSMUSG00000002012.13	0.657407	0.00289783	0.0282784
ENSMUSG00000031538.6	0.540538	0.00289653	0.0282784
ENSMUSG00000031433.15	0.752894	0.00290256	0.0283083
ENSMUSG00000058975.7	-5.04077	0.0029304	0.0285634
ENSMUSG00000034636.9	-0.412738	0.00293273	0.0285698
ENSMUSG00000001576.14	0.389215	0.00294992	0.0287209
ENSMUSG00000046733.7	0.802302	0.00297855	0.028983
ENSMUSG00000019210.10	-0.538532	0.00300375	0.0292116
ENSMUSG00000024601.8	-0.877881	0.00300915	0.0292475
ENSMUSG00000040548.16	-0.496862	0.0030134	0.029272
ENSMUSG00000028273.15	0.976718	0.00302856	0.0294026
ENSMUSG00000028926.15	-1.22448	0.0030357	0.0294551
ENSMUSG00000018363.16	0.387626	0.00304746	0.0295524
ENSMUSG00000022297.15	0.540939	0.00306064	0.029596
ENSMUSG00000024007.14	0.553431	0.00305751	0.029596
ENSMUSG00000028465.16	0.594142	0.00306036	0.029596
ENSMUSG00000029417.9	-1.34839	0.00305811	0.029596
ENSMUSG00000048967.16	-1.24574	0.00306006	0.029596
ENSMUSG00000022584.14	-4.65938	0.00308054	0.0297715
ENSMUSG00000048960.13	-0.64917	0.00308486	0.0297943
ENSMUSG00000073460.4	0.716592	0.00308639	0.0297943
ENSMUSG00000026879.14	-0.478062	0.00309063	0.0298015
ENSMUSG00000035357.16	0.631869	0.00309037	0.0298015
ENSMUSG00000032268.13	-2.63822	0.00309791	0.0298548
ENSMUSG00000031539.6	-0.784071	0.00310813	0.0299364
ENSMUSG00000032648.14	0.759897	0.00312878	0.0301183
ENSMUSG00000051379.12	-1.57533	0.00314076	0.0302165
ENSMUSG00000060240.12	-2.62258	0.00315017	0.0302899
ENSMUSG00000028179.12	-1.07557	0.00315453	0.0303147
ENSMUSG00000000126.11	0.614082	0.00316261	0.0303753
ENSMUSG00000027962.14	0.57262	0.00316516	0.0303827
ENSMUSG00000014158.12	0.688518	0.003169	0.0304025
ENSMUSG00000079363.7	0.73786	0.00317183	0.0304125
ENSMUSG00000006024.13	-0.342324	0.0031822	0.0304704
ENSMUSG00000039007.10	0.576492	0.00318323	0.0304704
ENSMUSG00000040997.13	-0.377877	0.00318122	0.0304704
ENSMUSG00000028609.6	0.437	0.00319305	0.0305472
ENSMUSG00000103309.1	-1.50726	0.00321552	0.030745
ENSMUSG00000029381.16	0.668844	0.00321822	0.0307535
ENSMUSG00000026826.13	1.32309	0.00322709	0.0307865
ENSMUSG00000041696.14	0.565992	0.00322602	0.0307865
ENSMUSG00000044700.15	-0.44954	0.00322375	0.0307865
ENSMUSG00000003531.14	-0.461315	0.00323745	0.0308681
ENSMUSG00000027931.12	0.649523	0.00326539	0.031117
ENSMUSG00000040867.12	-2.48562	0.00326955	0.0311393
ENSMUSG00000073700.3	0.470584	0.00327459	0.0311699
ENSMUSG00000036764.12	-1.30988	0.00328043	0.031208
ENSMUSG00000068615.4	-4.7845	0.00329264	0.0313067
ENSMUSG00000064125.14	-2.77512	0.00330424	0.0313995
ENSMUSG00000048385.8	-6.23943	0.00330723	0.0314104
ENSMUSG00000028033.16	-1.42932	0.00331275	0.0314453
ENSMUSG00000022357.2	1.00384	0.00332027	0.0314466
ENSMUSG00000027076.10	-0.582357	0.00331737	0.0314466
ENSMUSG00000028773.8	-1.30189	0.00331955	0.0314466
ENSMUSG00000030291.12	0.484771	0.00332015	0.0314466
ENSMUSG00000053626.5	-1.45626	0.00332857	0.0315078
ENSMUSG00000026885.13	-1.48418	0.00335816	0.0317649
ENSMUSG00000064105.12	0.708161	0.00336062	0.0317649
ENSMUSG00000110710.1	-3.53751	0.00336133	0.0317649
ENSMUSG00000025278.9	0.497378	0.00338664	0.0319864
ENSMUSG00000038803.7	0.445292	0.00341264	0.0322141
ENSMUSG00000072501.4	0.442387	0.00341516	0.0322201
ENSMUSG00000051236.13	0.664599	0.00342303	0.0322765
ENSMUSG00000052144.8	0.468486	0.00342593	0.0322859
ENSMUSG00000082286.10	0.577915	0.00342866	0.0322938
ENSMUSG00000042116.3	-1.09717	0.00343628	0.0323477
ENSMUSG00000020156.16	-0.381394	0.00344194	0.0323831
ENSMUSG00000037526.7	0.480639	0.00344827	0.0324248
ENSMUSG00000024966.8	0.394044	0.00345367	0.0324576
ENSMUSG00000030602.13	0.574368	0.00346004	0.0324996
ENSMUSG00000004591.16	0.473436	0.00346539	0.032532
ENSMUSG00000037370.13	0.692832	0.00348325	0.0326816
ENSMUSG00000024998.17	-0.46353	0.00350518	0.0328693
ENSMUSG00000102796.1	-6.19304	0.00351661	0.0329583
ENSMUSG00000009828.15	0.417243	0.00352531	0.033021
ENSMUSG00000029674.13	-1.34432	0.00352717	0.033021
ENSMUSG00000097451.10	-1.06711	0.00356978	0.0334015
ENSMUSG00000019966.18	-0.491573	0.00358602	0.0335167
ENSMUSG00000023036.14	-2.42568	0.00358406	0.0335167
ENSMUSG00000056296.17	-4.94051	0.00360056	0.0336342
ENSMUSG00000019768.16	-0.642659	0.00360411	0.0336488
ENSMUSG00000045333.15	0.405038	0.00361584	0.0337399
ENSMUSG00000020092.9	-0.716739	0.0036223	0.0337817
ENSMUSG00000027375.14	-1.59628	0.00362605	0.0337982
ENSMUSG00000053460.8	0.556833	0.00366904	0.0341802
ENSMUSG00000030247.9	0.785609	0.00371087	0.034551
ENSMUSG00000028161.17	-0.335836	0.00372101	0.0346265
ENSMUSG00000079037.9	-0.702577	0.00372814	0.0346739
ENSMUSG00000016541.9	-0.782709	0.00375349	0.0348907
ENSMUSG00000096910.1	1.26732	0.00376335	0.0349632
ENSMUSG00000074934.3	1.42889	0.00378889	0.0351814
ENSMUSG00000054871.5	0.55744	0.00379412	0.0352108
ENSMUSG00000031075.18	0.524584	0.00379857	0.0352329
ENSMUSG00000019936.10	1.23232	0.00380172	0.0352429
ENSMUSG00000021594.11	-1.02987	0.00380537	0.0352464
ENSMUSG00000031302.16	-1.78071	0.00380623	0.0352464
ENSMUSG00000053774.8	0.383707	0.00383058	0.0354526
ENSMUSG00000020312.12	-1.17296	0.00383427	0.0354658
ENSMUSG00000041801.5	-0.59008	0.00383617	0.0354658
ENSMUSG00000028626.5	-6.1614	0.00383949	0.0354773
ENSMUSG00000023832.13	-0.942599	0.00384729	0.0354917
ENSMUSG00000055421.8	-1.70888	0.00384705	0.0354917
ENSMUSG00000105230.1	-6.15443	0.0038439	0.0354917
ENSMUSG00000050071.8	-4.4126	0.00385701	0.0355621
ENSMUSG00000066735.8	-0.426007	0.00386596	0.0356254
ENSMUSG00000056174.8	0.872249	0.00386979	0.0356414
ENSMUSG00000000317.11	-0.882329	0.00387764	0.035684
ENSMUSG00000027879.9	0.333716	0.0038786	0.035684
ENSMUSG00000021728.8	0.761135	0.00388221	0.0356979
ENSMUSG00000035329.7	0.486531	0.00388452	0.0356999
ENSMUSG00000024277.14	-0.644399	0.00389129	0.0357428
ENSMUSG00000054457.5	-6.14974	0.00393824	0.0361546
ENSMUSG00000000690.5	0.792776	0.00394733	0.0362186
ENSMUSG00000071415.6	0.4424	0.00395346	0.0362553
ENSMUSG00000026991.20	0.661974	0.00396037	0.0362991
ENSMUSG00000046807.10	-1.18336	0.00398636	0.0365177
ENSMUSG00000046287.7	-5.50489	0.00403949	0.0369846
ENSMUSG00000025854.15	-0.537531	0.00405893	0.0371425
ENSMUSG00000070858.12	-2.25556	0.00410126	0.0375098
ENSMUSG00000079641.3	0.504897	0.00410762	0.0375478
ENSMUSG00000031565.18	0.407444	0.00411699	0.0376133
ENSMUSG00000000093.6	-0.828469	0.00413613	0.0377477
ENSMUSG00000059201.12	-1.50524	0.00413541	0.0377477
ENSMUSG00000112129.1	-1.55461	0.00414025	0.0377651
ENSMUSG00000004892.13	-3.15142	0.00418028	0.0381098
ENSMUSG00000037053.6	-1.87884	0.00419829	0.0382536
ENSMUSG00000030103.11	0.523012	0.00420538	0.0382773
ENSMUSG00000061578.8	-3.48403	0.00420373	0.0382773
ENSMUSG00000021668.15	0.496639	0.00422811	0.0384636
ENSMUSG00000084128.10	-1.64716	0.00424099	0.0385603
ENSMUSG00000001225.12	1.49411	0.00424636	0.0385884
ENSMUSG00000023075.9	0.379955	0.00426109	0.0387012
ENSMUSG00000033316.14	-4.37411	0.00426331	0.0387012
ENSMUSG00000032017.14	-4.92475	0.00427825	0.0388162
ENSMUSG00000039903.16	0.797043	0.00431639	0.0391414
ENSMUSG00000021451.15	-1.38595	0.00432411	0.0391697
ENSMUSG00000026594.14	-1.48825	0.00432283	0.0391697
ENSMUSG00000028949.13	0.631535	0.00436088	0.0394818
ENSMUSG00000005124.9	0.788309	0.00438694	0.0396967
ENSMUSG00000052135.8	-0.968639	0.00439306	0.0397099
ENSMUSG00000060402.7	-2.27169	0.00439234	0.0397099
ENSMUSG00000047777.9	0.446614	0.00440224	0.0397718
ENSMUSG00000040297.12	0.487022	0.00440485	0.0397743
ENSMUSG00000078942.10	5.21465	0.00441129	0.0398113
ENSMUSG00000103310.1	-6.13136	0.00442755	0.039937
ENSMUSG00000056427.10	0.629127	0.00443268	0.0399621
ENSMUSG00000037674.15	0.421821	0.00445331	0.0401264
ENSMUSG00000048826.6	0.606536	0.00445561	0.0401264
ENSMUSG00000015575.14	0.490517	0.00447734	0.0402962
ENSMUSG00000021838.17	0.701299	0.00447928	0.0402962
ENSMUSG00000075254.11	0.541136	0.00448156	0.0402962
ENSMUSG00000019986.17	-1.30103	0.00449283	0.0403762
ENSMUSG00000048332.13	0.761798	0.00450919	0.040502
ENSMUSG00000025764.14	0.390391	0.004513	0.0405148
ENSMUSG00000064329.13	-6.09977	0.00454051	0.0407403
ENSMUSG00000031209.14	-0.561407	0.00454383	0.0407463
ENSMUSG00000073295.4	-1.76244	0.00454595	0.0407463
ENSMUSG00000025931.15	-0.801748	0.00455885	0.0408404
ENSMUSG00000028786.15	-6.07889	0.00456375	0.0408628
ENSMUSG00000028211.11	0.678436	0.00457837	0.0409459
ENSMUSG00000033805.12	-2.29196	0.00458023	0.0409459
ENSMUSG00000090290.2	0.648346	0.00457679	0.0409459
ENSMUSG00000026499.5	0.352239	0.00459297	0.0410382
ENSMUSG00000026430.16	-1.33232	0.0046109	0.0411769
ENSMUSG00000029082.17	0.938158	0.00462701	0.0412991
ENSMUSG00000038872.10	0.469893	0.00464273	0.0414177
ENSMUSG00000061410.6	0.515677	0.00468833	0.0418027
ENSMUSG00000042476.12	-1.34105	0.00469406	0.0418319
ENSMUSG00000048938.12	-6.08863	0.00469766	0.041842
ENSMUSG00000109644.1	-3.05413	0.0047037	0.041874
ENSMUSG00000046480.6	-1.58301	0.00470669	0.0418787
ENSMUSG00000095139.2	-6.07149	0.00470941	0.041881
ENSMUSG00000021759.14	0.508721	0.00472702	0.0420145
ENSMUSG00000037012.18	-1.08183	0.00473075	0.0420145
ENSMUSG00000038807.18	-1.02955	0.00473181	0.0420145
ENSMUSG00000045318.6	-1.91804	0.00474664	0.0421242
ENSMUSG00000041930.7	-1.60359	0.00475207	0.0421506
ENSMUSG00000055044.12	0.641233	0.00477041	0.0422912
ENSMUSG00000025237.16	-0.568163	0.00477844	0.0423404
ENSMUSG00000029201.14	0.445408	0.00478182	0.0423483
ENSMUSG00000039936.18	-1.43828	0.00481278	0.0426003
ENSMUSG00000098912.7	-1.33563	0.00481945	0.0426373
ENSMUSG00000019997.11	0.708022	0.00483455	0.0427487
ENSMUSG00000032405.10	0.473032	0.00485006	0.0428636
ENSMUSG00000036790.5	-3.60704	0.00486178	0.0429449
ENSMUSG00000026778.13	-1.40504	0.00486668	0.0429659
ENSMUSG00000028519.16	-4.8602	0.00487543	0.0430209
ENSMUSG00000040363.15	0.596667	0.00488132	0.0430283
ENSMUSG00000054320.16	-2.43317	0.00487904	0.0430283
ENSMUSG00000034449.7	-0.702688	0.00490414	0.0432072
ENSMUSG00000020483.14	-0.565571	0.0049225	0.0432571
ENSMUSG00000028518.8	0.477506	0.00492089	0.0432571
ENSMUSG00000041245.13	-2.57782	0.00491444	0.0432571
ENSMUSG00000046169.10	0.828846	0.00491877	0.0432571
ENSMUSG00000053617.11	0.427608	0.0049152	0.0432571
ENSMUSG00000051606.5	1.91411	0.00494451	0.0434281
ENSMUSG00000038119.15	-0.475732	0.00496629	0.043597
ENSMUSG00000001833.17	0.45617	0.00497224	0.0436043
ENSMUSG00000028187.10	0.455093	0.00497224	0.0436043
ENSMUSG00000019189.13	-0.42435	0.00499044	0.0436964
ENSMUSG00000032085.5	0.724731	0.00498868	0.0436964
ENSMUSG00000037058.14	0.349795	0.00498774	0.0436964
ENSMUSG00000025241.16	0.440725	0.00503552	0.0440686
ENSMUSG00000022860.14	-4.50944	0.00504251	0.0441071
ENSMUSG00000068745.6	5.12172	0.00504623	0.044117
ENSMUSG00000105112.1	1.19539	0.00505806	0.0441978
ENSMUSG00000028555.15	-2.16977	0.00506431	0.0442297
ENSMUSG00000029185.14	0.578391	0.00506814	0.0442404
ENSMUSG00000030272.15	0.57614	0.00509533	0.0444551
ENSMUSG00000028458.12	0.449715	0.00510583	0.0445239
ENSMUSG00000021288.18	-1.10171	0.00514043	0.0448027
ENSMUSG00000022263.10	0.500102	0.00514854	0.044838
ENSMUSG00000028011.16	-4.43494	0.00514974	0.044838
ENSMUSG00000025260.10	-0.565542	0.00516026	0.0449066
ENSMUSG00000020122.16	0.508269	0.00516928	0.0449393
ENSMUSG00000021253.7	0.672306	0.00516867	0.0449393
ENSMUSG00000021360.16	0.406298	0.00518206	0.0450274
ENSMUSG00000021613.9	0.825009	0.005193	0.0450995
ENSMUSG00000048772.15	-0.832174	0.00521668	0.0452821
ENSMUSG00000040907.15	-3.49034	0.00523548	0.0454222
ENSMUSG00000033209.17	0.649281	0.00523925	0.0454317
ENSMUSG00000059495.14	0.446218	0.00524852	0.045443
ENSMUSG00000063506.14	-1.73394	0.00524815	0.045443
ENSMUSG00000085008.1	-5.37915	0.00524855	0.045443
ENSMUSG00000085271.7	1.32416	0.00527454	0.0456449
ENSMUSG00000057982.8	0.620257	0.00528411	0.0457044
ENSMUSG00000014470.4	0.407317	0.00529365	0.0457638
ENSMUSG00000039286.12	0.545665	0.00532796	0.0460371
ENSMUSG00000059866.13	0.455354	0.00534559	0.0461426
ENSMUSG00000061665.6	0.346548	0.00534382	0.0461426
ENSMUSG00000020346.16	0.328081	0.00534999	0.0461572
ENSMUSG00000028417.3	1.50907	0.00536248	0.0462182
ENSMUSG00000029352.14	1.52556	0.00536129	0.0462182
ENSMUSG00000005982.13	-0.39379	0.00539012	0.046433
ENSMUSG00000001029.15	0.604018	0.00539723	0.0464707
ENSMUSG00000001419.17	0.502984	0.00540002	0.0464713
ENSMUSG00000023951.17	-0.783214	0.00540772	0.0465141
ENSMUSG00000019906.15	-2.93329	0.00541318	0.0465376
ENSMUSG00000027367.16	-0.503567	0.0054212	0.0465595
ENSMUSG00000068740.13	-0.763112	0.0054208	0.0465595
ENSMUSG00000013921.15	-1.21599	0.00543895	0.046618
ENSMUSG00000019124.10	-1.22589	0.00543437	0.046618
ENSMUSG00000022964.14	-0.319003	0.00543679	0.046618
ENSMUSG00000025610.7	0.829197	0.00543153	0.046618
ENSMUSG00000045441.5	-0.987382	0.00548182	0.0469618
ENSMUSG00000029385.14	0.53663	0.00549374	0.0470167
ENSMUSG00000042506.15	-0.536826	0.00549171	0.0470167
ENSMUSG00000028796.17	0.317065	0.00550095	0.0470548
ENSMUSG00000039376.13	0.920009	0.00550612	0.0470754
ENSMUSG00000003279.16	-1.10862	0.00551556	0.0470979
ENSMUSG00000025324.8	0.609045	0.00551232	0.0470979
ENSMUSG00000103255.1	-5.99398	0.00551704	0.0470979
ENSMUSG00000024049.14	0.763575	0.00552527	0.0471214
ENSMUSG00000049470.13	0.387372	0.00552532	0.0471214
[truncated: 51,380 more rows]
